# Supplementary material for: Exploring the relationships between pre-pregnancy BMI, gestational weight gain, and nutritional intake: a real-world investigation in Shandong, China
Source: PeerJ. 2024 Mar 22;12:e17099. doi: 10.7717/peerj.17099 (PMC10962341; doi:10.7717/peerj.17099)
Supplement: Supplemental Information 1 [file peerj-12-17099-s001.xlsx]

## Sheet: Sheet1
age(years)	Number of pregnancies (times)	Number of deliveries (times)	Educational level	occupation	Height (cm)	Weight (kg)	Pre-pregnancy BMI	GWG	Basic metabolism	Household income(CNY/month)	Group Based on Household income	smoking	group based on BMI	Grains, Tubers and Mixed beans	Vegetables and Fruits	Meat, Poultry, Fish and Eggs	Dairy, Soybeans and Nuts	Diversity total	Whole grains/Mixed beans	Dark-colored vegetables	Folic acid supplements	Poultry	Fish and seafood	Eggs	Dairy	Soybeans	Animal liver	Animal blood	Red meats	Fruits	Marine algae	Iodized salt	Nuts	Tubers	Adequacy total	Fried foods	Sugary beverages	Processed meats	Cooking oil	Alcohol	Refined grains	Limitation total	total	Group based on GWG
33	1	0	College level	individual household	166	46.2	15.6	12.4	1329	15134	10000-30000	No	underweight	3	3	3	2	11	6	3	1.5	0	1.5	3	3	0	3	3	1.5	0	0	0	1.5	0.5	27.5	2.75	2.75	2.75	5.5	5.5	5.5	24.75	63.25	adequate
33	1	1	University level	office clerk	166	80	16	14	1330	21706	10000-30000	No	underweight	3	3	3	1	10	3	6	3	0	3	3	0	3	1.5	3	3	3	1.5	1.5	3	0.5	38	5.5	5.5	5.5	2.75	5.5	0	24.75	72.75	adequate
34	1	1	College level	office clerk	155	56.7	16	23.6	1514	18997	10000-30000	No	underweight	3	2	3	2	10	6	3	1.5	0	1.5	3	0	3	3	1.5	0	0	3	3	0	0	28.5	5.5	0	0	2.75	5.5	5.5	19.25	57.75	excessive
22	1	1	Secondary level or below	other	166	73	17.1	21	1311	5121	5000-10000	No	underweight	1	4	3	2	10	0	6	3	1.5	1.5	3	3	1.5	3	0	0	1.5	1.5	3	3	0.5	32	0	5.5	2.75	0	5.5	5.5	19.25	61.25	excessive
29	2	0	College level	office clerk	158	60	17.2	16	1198	7845	5000-10000	No	underweight	3	4	1	2	10	3	3	1.5	1.5	0	0	0	0	0	1.5	3	3	3	1.5	1.5	1	23.5	2.75	5.5	5.5	5.5	5.5	0	24.75	58.25	adequate
26	1	1	University level	professional and technical staff	165	52	17.3	6	1214	3770	<5000	No	underweight	2	3	3	2	10	6	0	0	3	0	3	1.5	1.5	3	1.5	0	1.5	1.5	3	3	0	28.5	5.5	5.5	5.5	2.75	5.5	0	24.75	63.25	inadequate
42	2	1	College level	worker	173	52.5	17.4	25	1464	21994	10000-30000	No	underweight	2	4	2	2	10	6	6	1.5	3	1.5	3	1.5	1.5	1.5	3	3	1.5	3	3	3	0.5	42.5	5.5	2.75	2.75	2.75	5.5	5.5	24.75	77.25	excessive
31	2	0	Graduate level or above	civil servant	169	50	17.5	13	1461	18115	10000-30000	Yes	underweight	2	3	3	2	10	6	0	1.5	0	1.5	1.5	3	1.5	0	1.5	3	1.5	3	1.5	3	0	28.5	0	5.5	5.5	5.5	5.5	5.5	27.5	66	adequate
32	2	1	Secondary level or below	unemployed	165	50	17.6	15	1348	20592	10000-30000	No	underweight	3	2	3	2	10	6	6	3	1.5	1.5	3	0	3	3	0	1.5	3	3	3	3	1	41.5	5.5	2.75	5.5	0	5.5	5.5	24.75	76.25	adequate
33	3	0	College level	Enterprise administrator	165	48	17.6	12.7	1192	13327	10000-30000	No	underweight	3	3	3	1	10	6	3	3	0	3	1.5	0	0	3	0	0	1.5	0	1.5	0	1	23.5	0	5.5	5.5	5.5	0	5.5	22	55.5	adequate
25	2	1	College level	office clerk	165	48	17.6	15	1283	7305	5000-10000	No	underweight	3	3	3	1	10	3	6	0	3	1.5	0	1.5	3	0	3	3	3	1.5	1.5	0	1	31	0	2.75	5.5	5.5	5.5	5.5	24.75	65.75	adequate
35	3	1	Secondary level or below	unemployed	160	45	17.6	15	1362	30387	>30000	No	underweight	1	4	3	2	10	3	6	0	3	3	1.5	1.5	0	0	0	0	0	3	3	3	0.5	27.5	0	5.5	2.75	5.5	5.5	5.5	24.75	62.25	adequate
29	2	1	University level	unemployed	170	53	18	12	1134	4134	<5000	No	underweight	3	2	3	2	10	0	3	0	1.5	0	1.5	0	0	0	3	0	3	1.5	3	0	0.5	17	2.75	0	5.5	5.5	5.5	5.5	24.75	51.75	adequate
27	1	1	University level	office clerk	163	52	18	20	1358	16242	10000-30000	Yes	underweight	3	3	2	2	10	6	6	0	3	1.5	3	1.5	3	1.5	3	3	0	3	0	1.5	0	36	5.5	2.75	5.5	5.5	5.5	0	24.75	70.75	excessive
27	2	1	College level	other	162	48	18	19	1201	12123	10000-30000	No	underweight	1	4	3	2	10	0	6	3	3	1.5	1.5	0	0	3	3	3	0	0	3	1.5	1	29.5	5.5	0	5.5	5.5	2.75	5.5	24.75	64.25	excessive
23	1	1	College level	unemployed	166	50	18.1	17.5	1512	10012	10000-30000	No	underweight	3	3	3	1	10	0	0	1.5	0	0	1.5	3	3	3	0	3	1.5	1.5	0	1.5	1	20.5	2.75	2.75	5.5	2.75	5.5	5.5	24.75	55.25	excessive
28	1	0	Graduate level or above	unemployed	163	48	18.1	14.1	1124	8072	5000-10000	No	underweight	1	4	3	2	10	3	0	3	3	1.5	3	1.5	3	3	0	3	0	3	0	3	0.5	30.5	0	2.75	5.5	5.5	0	5.5	19.25	59.75	adequate
30	1	0	Graduate level or above	office clerk	163	47.5	18.1	16.5	1330	12411	10000-30000	No	underweight	3	2	3	2	10	0	6	1.5	1.5	3	1.5	0	1.5	3	0	0	3	3	0	0	0.5	24.5	0	5.5	0	5.5	0	5.5	16.5	51	excessive
29	3	1	Secondary level or below	professional and technical staff	162	47.5	18.1	13.1	1471	33592	>30000	No	underweight	2	3	3	2	10	3	0	1.5	0	0	3	1.5	1.5	3	3	3	1.5	3	1.5	1.5	0	27	5.5	2.75	5.5	0	5.5	5.5	24.75	61.75	adequate
27	1	1	University level	office clerk	170	70	18.2	20	1485	19221	10000-30000	No	underweight	1	4	3	2	10	0	3	1.5	3	1.5	3	1.5	3	3	1.5	3	3	0	0	3	0.5	30.5	0	5.5	5.5	5.5	5.5	0	22	62.5	excessive
28	3	1	Secondary level or below	unemployed	152	41	18.2	15	1363	33952	>30000	No	underweight	3	3	2	2	10	6	6	0	0	1.5	0	1.5	3	1.5	0	3	3	3	3	1.5	0	33	0	5.5	2.75	5.5	0	5.5	19.25	62.25	adequate
24	2	1	College level	office clerk	175	45	18.3	14	1247	5282	5000-10000	No	underweight	3	4	2	1	10	0	6	3	0	3	3	0	3	3	0	3	3	0	0	1.5	1	29.5	5.5	0	2.75	5.5	0	5.5	19.25	58.75	adequate
32	3	0	Secondary level or below	farmer	162	48	18.3	14.7	1307	27675	10000-30000	No	underweight	1	4	3	2	10	3	0	0	1.5	0	3	0	1.5	0	1.5	0	3	1.5	0	0	1	16	2.75	2.75	5.5	2.75	5.5	5.5	24.75	50.75	adequate
24	2	0	Secondary level or below	unemployed	165	50	18.4	13.9	1272	13200	10000-30000	No	underweight	3	3	2	2	10	0	6	3	3	0	1.5	1.5	3	3	0	1.5	3	3	1.5	1.5	0.5	32	2.75	5.5	5.5	5.5	5.5	0	24.75	66.75	adequate
25	2	0	Secondary level or below	other	166	50.5	18.6	13	1287	12744	10000-30000	Yes	normal weight	3	4	1	2	10	6	3	1.5	3	3	3	3	0	0	3	1.5	0	0	1.5	3	1	32.5	5.5	5.5	2.75	5.5	0	0	19.25	61.75	adequate
29	1	1	University level	professional and technical staff	163	52	18.6	15	1242	34455	>30000	No	normal weight	3	4	3	0	10	3	3	0	1.5	0	3	0	0	3	3	1.5	3	1.5	0	0	0.5	23	5.5	2.75	5.5	5.5	0	5.5	24.75	57.75	excessive
25	3	2	Secondary level or below	unemployed	158	46.5	18.6	20	1300	20856	10000-30000	No	normal weight	1	4	3	2	10	6	0	3	1.5	0	1.5	1.5	3	0	1.5	0	0	0	3	1.5	0.5	23	0	2.75	5.5	5.5	5.5	5.5	24.75	57.75	excessive
31	1	0	Graduate level or above	unemployed	160	48	18.7	14.1	1409	19921	10000-30000	No	normal weight	1	4	3	2	10	3	6	1.5	1.5	1.5	1.5	0	3	1.5	3	3	1.5	3	3	1.5	0.5	35	0	2.75	5.5	5.5	5.5	5.5	24.75	69.75	excessive
31	1	0	University level	professional and technical staff	158	48	18.7	15	1124	30692	>30000	No	normal weight	3	3	3	1	10	0	0	1.5	0	3	0	3	1.5	3	0	1.5	0	0	0	3	0	16.5	5.5	2.75	5.5	2.75	5.5	0	22	48.5	excessive
33	2	1	University level	freelance work	157	46	18.7	13.9	1204	22721	10000-30000	No	normal weight	3	2	3	2	10	0	6	1.5	0	0	3	0	3	0	0	1.5	1.5	3	0	3	1	23.5	0	5.5	5.5	0	5.5	0	16.5	50	adequate
27	1	0	University level	other	172	80.1	18.8	13	1543	32988	>30000	No	normal weight	1	4	3	2	10	0	0	0	0	0	0	1.5	1.5	3	1.5	3	0	0	3	1.5	0	15	5.5	5.5	2.75	2.75	5.5	0	22	47	adequate
34	2	1	Secondary level or below	civil servant	163	50	18.8	12.7	1484	31187	>30000	No	normal weight	3	4	1	2	10	0	6	0	3	0	0	3	0	1.5	0	3	1.5	1.5	0	1.5	0.5	21.5	2.75	5.5	0	5.5	5.5	5.5	24.75	56.25	adequate
23	1	0	University level	professional and technical staff	158	49	18.8	9	1305	17626	10000-30000	No	normal weight	3	2	3	2	10	0	0	3	0	0	3	1.5	1.5	0	0	1.5	1.5	1.5	1.5	0	0	15	5.5	0	2.75	5.5	5.5	5.5	24.75	49.75	adequate
31	2	1	College level	office clerk	169	54.5	19.1	20	1146	20312	10000-30000	Yes	normal weight	1	4	3	2	10	6	6	1.5	1.5	1.5	0	1.5	1.5	1.5	1.5	1.5	3	1.5	3	1.5	0.5	33.5	5.5	5.5	5.5	0	5.5	0	22	65.5	excessive
31	1	0	University level	unemployed	168	56	19.1	10	1457	9594	5000-10000	No	normal weight	3	3	2	2	10	6	3	1.5	1.5	0	0	1.5	3	1.5	0	3	3	0	1.5	1.5	1	28	5.5	2.75	2.75	5.5	5.5	0	22	60	adequate
34	3	2	Graduate level or above	unemployed	166	53	19.1	12.6	1273	6533	5000-10000	No	normal weight	1	4	3	2	10	0	3	3	0	0	1.5	1.5	3	0	3	1.5	0	3	0	3	0.5	23	2.75	5.5	2.75	2.75	5.5	5.5	24.75	57.75	adequate
39	4	2	College level	office clerk	165	65	19.1	10	1364	23989	10000-30000	No	normal weight	3	4	3	0	10	6	0	0	3	3	3	3	1.5	0	3	0	1.5	1.5	3	1.5	0	30	2.75	2.75	2.75	5.5	5.5	5.5	24.75	64.75	adequate
25	2	1	College level	unemployed	165	63.5	19.1	12	1210	20455	10000-30000	No	normal weight	2	3	3	2	10	6	6	1.5	3	3	3	0	0	1.5	3	3	3	3	1.5	0	1	38.5	2.75	5.5	2.75	2.75	5.5	5.5	24.75	73.25	adequate
36	3	1	Secondary level or below	Enterprise administrator	153	45	19.2	13.6	1347	18246	10000-30000	No	normal weight	3	4	3	0	10	6	0	0	1.5	3	0	0	1.5	3	3	1.5	0	1.5	1.5	1.5	1	25	5.5	2.75	5.5	5.5	0	5.5	24.75	59.75	adequate
27	1	0	Graduate level or above	professional and technical staff	165	52	19.3	12.8	1172	21983	10000-30000	No	normal weight	3	2	3	2	10	0	0	0	0	3	1.5	3	0	0	0	0	1.5	3	0	0	1	13	5.5	0	5.5	2.75	5.5	5.5	24.75	47.75	adequate
36	4	2	University level	office clerk	157	52	19.3	10	1385	23803	10000-30000	No	normal weight	3	2	3	2	10	3	6	3	0	3	1.5	0	1.5	3	3	3	0	0	1.5	1.5	0.5	30.5	5.5	5.5	0	2.75	5.5	5.5	24.75	65.25	adequate
44	3	1	University level	professional and technical staff	162	51	19.4	15	1258	19975	10000-30000	No	normal weight	3	3	2	2	10	3	6	1.5	1.5	0	3	0	0	0	3	3	3	1.5	1.5	3	1	31	5.5	0	2.75	5.5	5.5	5.5	24.75	65.75	excessive
29	1	1	University level	professional and technical staff	160	70	19.4	20	1449	21635	10000-30000	No	normal weight	3	4	1	2	10	6	6	1.5	3	1.5	3	0	1.5	0	0	1.5	1.5	3	0	0	0	28.5	2.75	2.75	5.5	2.75	5.5	5.5	24.75	63.25	excessive
29	1	1	University level	office clerk	168	55	19.5	15	1225	5721	5000-10000	Yes	normal weight	2	4	2	2	10	3	0	0	0	0	1.5	1.5	1.5	1.5	3	0	3	3	1.5	1.5	0	21	2.75	5.5	5.5	2.75	5.5	0	22	53	excessive
29	1	1	College level	office clerk	160	50	19.5	15	1335	7469	5000-10000	No	normal weight	3	2	3	2	10	6	3	0	3	0	3	0	1.5	3	0	0	3	3	1.5	3	0	30	5.5	0	5.5	2.75	5.5	0	19.25	59.25	excessive
30	3	1	Secondary level or below	professional and technical staff	157	48	19.5	15.7	1105	5732	5000-10000	No	normal weight	3	3	2	2	10	6	3	3	0	0	0	0	0	0	3	3	1.5	0	1.5	0	0	21	2.75	2.75	5.5	2.75	5.5	5.5	24.75	55.75	excessive
31	1	0	College level	student	166	54	19.6	13.2	1329	33017	>30000	No	normal weight	3	2	3	2	10	6	3	3	1.5	3	0	1.5	0	0	1.5	3	3	0	3	3	0	31.5	2.75	5.5	5.5	5.5	0	5.5	24.75	66.25	adequate
31	3	1	Secondary level or below	unemployed	168	83	19.7	24	1187	29773	10000-30000	No	normal weight	2	3	3	2	10	0	6	3	3	3	3	0	3	0	1.5	3	3	3	3	0	0.5	35	5.5	5.5	5.5	2.75	5.5	0	24.75	69.75	excessive
30	2	0	University level	freelance work	164	53	19.7	13.3	1298	7851	5000-10000	No	normal weight	2	3	3	2	10	6	3	0	0	3	1.5	0	0	3	1.5	3	1.5	3	0	0	1	26.5	5.5	2.75	5.5	0	5.5	5.5	24.75	61.25	adequate
29	1	0	Graduate level or above	farmer	161	54.6	19.7	15.7	1105	9744	5000-10000	No	normal weight	1	4	3	2	10	3	0	3	3	3	1.5	3	3	3	1.5	1.5	0	1.5	1.5	1.5	0	30	0	5.5	5.5	2.75	5.5	0	19.25	59.25	excessive
32	2	0	Secondary level or below	freelance work	156	48	19.7	15.2	1172	5163	5000-10000	No	normal weight	3	3	2	2	10	6	3	1.5	0	3	1.5	1.5	1.5	3	3	1.5	0	0	1.5	0	0.5	27.5	2.75	5.5	2.75	2.75	5.5	5.5	24.75	62.25	excessive
22	1	1	Secondary level or below	unemployed	174	60	19.8	21	1350	5418	5000-10000	No	normal weight	3	2	3	2	10	3	0	1.5	1.5	1.5	1.5	0	0	3	0	3	0	3	1.5	3	0.5	23	5.5	5.5	0	2.75	5.5	5.5	24.75	57.75	excessive
31	3	1	College level	other	168	65.9	19.8	12.5	1192	25450	10000-30000	No	normal weight	2	3	3	2	10	6	3	1.5	0	3	1.5	1.5	3	3	3	3	0	3	1.5	0	1	34	5.5	2.75	2.75	2.75	5.5	5.5	24.75	68.75	adequate
29	2	1	College level	unemployed	168	56.5	19.8	12.5	1443	22182	10000-30000	No	normal weight	2	3	3	2	10	6	0	0	0	0	3	0	0	0	3	1.5	0	1.5	3	1.5	0	19.5	5.5	5.5	2.75	5.5	0	5.5	24.75	54.25	adequate
32	3	1	College level	unemployed	162	52	19.8	14.7	1214	27275	10000-30000	No	normal weight	3	2	3	2	10	0	6	0	0	3	0	1.5	0	1.5	1.5	1.5	0	0	0	3	0.5	18.5	5.5	5.5	2.75	0	5.5	5.5	24.75	53.25	excessive
39	4	2	University level	professional and technical staff	162	52	19.8	14	-438	29813	10000-30000	No	normal weight	2	3	3	2	10	0	3	3	3	1.5	3	1.5	1.5	0	3	3	0	1.5	3	1.5	0	28.5	2.75	2.75	5.5	5.5	0	0	16.5	55	adequate
29	3	1	Graduate level or above	other	163	53	19.9	13.6	1329	26588	10000-30000	No	normal weight	3	2	3	2	10	6	3	3	1.5	3	0	1.5	3	1.5	3	0	3	1.5	0	1.5	0	31.5	2.75	5.5	5.5	5.5	5.5	0	24.75	66.25	adequate
27	2	0	College level	office clerk	156	49.5	19.9	11.5	1329	30257	>30000	No	normal weight	2	4	2	2	10	6	6	1.5	3	1.5	3	1.5	1.5	1.5	3	3	1.5	3	3	3	0.5	42.5	5.5	2.75	2.75	2.75	5.5	5.5	24.75	77.25	adequate
29	3	1	Secondary level or below	worker	152	46	19.9	12.6	1282	31647	>30000	No	normal weight	2	4	3	1	10	3	3	3	3	0	3	0	1.5	1.5	0	3	1.5	1.5	1.5	0	1	26.5	2.75	0	5.5	5.5	0	5.5	19.25	55.75	adequate
34	3	1	Graduate level or above	unemployed	169	57	20	12.6	1688	29681	10000-30000	No	normal weight	3	4	1	2	10	3	6	0	1.5	1.5	1.5	1.5	3	1.5	0	3	3	0	0	0	0	25.5	2.75	5.5	0	5.5	0	5.5	19.25	54.75	adequate
32	3	2	College level	professional and technical staff	158	50	20	10	1251	16429	10000-30000	No	normal weight	3	4	3	0	10	3	6	3	3	0	0	3	0	1.5	0	0	3	1.5	0	3	1	28	5.5	5.5	5.5	2.75	0	5.5	24.75	62.75	adequate
39	4	1	Secondary level or below	office clerk	158	63.5	20.1	13	1124	13368	10000-30000	No	normal weight	3	4	1	2	10	0	6	1.5	1.5	3	3	1.5	1.5	0	0	1.5	1.5	0	1.5	0	1	23.5	2.75	0	2.75	5.5	5.5	5.5	22	55.5	adequate
29	2	1	Secondary level or below	student	168	57	20.2	12.5	1260	24752	10000-30000	No	normal weight	1	4	3	2	10	0	3	3	3	1.5	3	3	1.5	1.5	3	0	1.5	1.5	3	0	1	29.5	5.5	2.75	5.5	2.75	0	5.5	22	61.5	adequate
32	2	1	University level	other	162	53	20.2	18	1329	7939	5000-10000	No	normal weight	3	3	3	1	10	3	6	3	0	3	3	0	3	1.5	3	3	3	1.5	1.5	3	0.5	38	5.5	5.5	5.5	2.75	5.5	0	24.75	72.75	excessive
34	2	0	Graduate level or above	unemployed	160	52	20.3	14	1425	30469	>30000	No	normal weight	2	3	3	2	10	6	0	3	3	0	0	1.5	3	0	1.5	3	0	0	1.5	3	0.5	26	2.75	5.5	5.5	0	5.5	5.5	24.75	60.75	adequate
29	1	0	University level	office clerk	157	50	20.3	13.1	1308	29532	10000-30000	No	normal weight	2	4	3	1	10	0	3	3	1.5	3	0	3	0	0	1.5	0	0	3	0	3	1	22	5.5	5.5	2.75	0	5.5	0	19.25	51.25	adequate
29	1	1	Graduate level or above	unemployed	157	50	20.3	6	1287	16310	10000-30000	No	normal weight	3	2	3	2	10	0	6	1.5	1.5	1.5	3	3	1.5	0	0	0	3	3	1.5	1.5	0	27	2.75	5.5	5.5	5.5	5.5	0	24.75	61.75	inadequate
26	1	0	College level	office clerk	172	61	20.4	16	1307	8311	5000-10000	No	normal weight	3	3	2	2	10	6	6	0	1.5	1.5	0	3	1.5	1.5	3	0	1.5	3	3	3	0	34.5	5.5	2.75	5.5	5.5	0	5.5	24.75	69.25	excessive
26	1	0	Graduate level or above	professional and technical staff	170	60.3	20.4	13.6	1329	9216	5000-10000	No	normal weight	3	2	3	2	10	0	6	3	0	3	3	0	3	1.5	3	0	0	1.5	0	1.5	0	25.5	5.5	5.5	0	2.75	5.5	5.5	24.75	60.25	adequate
26	1	0	College level	professional and technical staff	167	60	20.4	20	1267	30112	>30000	No	normal weight	3	2	3	2	10	6	6	3	1.5	1.5	3	0	3	3	0	1.5	3	3	3	3	1	41.5	5.5	2.75	5.5	0	5.5	5.5	24.75	76.25	excessive
26	2	1	College level	professional and technical staff	167	60	20.4	20	1229	22608	10000-30000	No	normal weight	2	3	3	2	10	6	0	0	3	3	0	1.5	0	3	1.5	1.5	1.5	3	1.5	0	0	25.5	5.5	5.5	5.5	2.75	0	5.5	24.75	60.25	excessive
26	1	0	College level	professional and technical staff	167	60	20.4	20	1381	31086	>30000	No	normal weight	1	4	3	2	10	0	0	0	1.5	1.5	3	0	0	3	3	3	1.5	1.5	0	0	1	19	2.75	2.75	5.5	5.5	2.75	5.5	24.75	53.75	excessive
28	2	2	University level	individual household	166	96	20.4	15	1341	17254	10000-30000	No	normal weight	2	3	3	2	10	0	0	1.5	0	1.5	0	0	3	3	1.5	1.5	3	3	3	3	0	24	5.5	5.5	5.5	0	0	5.5	22	56	excessive
30	1	0	College level	professional and technical staff	161	53	20.4	15.5	1251	24119	10000-30000	No	normal weight	3	3	2	2	10	0	3	0	1.5	3	0	1.5	1.5	0	1.5	0	0	0	3	3	0	18	2.75	5.5	0	5.5	5.5	5.5	24.75	52.75	excessive
33	3	1	College level	office clerk	158	51	20.4	13	1269	33576	>30000	No	normal weight	2	4	2	2	10	3	3	3	0	3	0	0	0	3	3	1.5	3	3	0	3	0	28.5	0	5.5	2.75	5.5	5.5	5.5	24.75	63.25	adequate
39	1	0	Graduate level or above	unemployed	171	75	20.5	9	1418	21161	10000-30000	No	normal weight	2	3	3	2	10	3	6	3	1.5	1.5	1.5	1.5	3	0	3	0	3	0	1.5	0	0	28.5	2.75	0	5.5	5.5	5.5	5.5	24.75	63.25	adequate
41	3	1	College level	office clerk	161	52	20.5	11.5	1172	6912	5000-10000	No	normal weight	3	4	2	1	10	6	3	3	1.5	1.5	3	3	0	3	3	1.5	1.5	0	0	3	1	34	5.5	2.75	5.5	2.75	5.5	0	22	66	adequate
28	5	2	Secondary level or below	individual household	160	52.2	20.5	7.5	1413	17312	10000-30000	No	normal weight	2	4	2	2	10	0	6	3	1.5	3	3	1.5	0	3	0	0	0	0	3	1.5	1	26.5	5.5	5.5	2.75	5.5	0	0	19.25	55.75	inadequate
29	1	1	Graduate level or above	office clerk	158	62.5	20.5	13	1344	30389	>30000	No	normal weight	2	3	3	2	10	6	0	0	0	1.5	0	0	3	0	3	3	0	1.5	1.5	0	0	19.5	5.5	2.75	5.5	5.5	5.5	0	24.75	54.25	adequate
34	3	1	University level	professional and technical staff	156	49	20.5	17	1247	9772	5000-10000	No	normal weight	3	4	1	2	10	0	6	0	0	0	0	1.5	3	3	0	0	1.5	3	3	0	1	22	5.5	2.75	5.5	2.75	0	5.5	22	54	excessive
30	1	0	Graduate level or above	unemployed	165	56	20.6	14.3	1273	21430	10000-30000	No	normal weight	2	4	3	1	10	6	0	0	3	3	3	0	3	0	1.5	1.5	3	1.5	1.5	3	0	30	0	2.75	5.5	5.5	5.5	5.5	24.75	64.75	excessive
25	3	1	University level	office clerk	165	56	20.6	16	1325	26145	10000-30000	No	normal weight	2	4	2	2	10	6	3	3	0	1.5	0	1.5	1.5	1.5	3	1.5	0	3	1.5	1.5	1	29.5	0	5.5	5.5	2.75	5.5	5.5	24.75	64.25	excessive
42	1	0	Graduate level or above	other	165	55	20.6	15	1124	4720	<5000	No	normal weight	2	4	2	2	10	0	0	1.5	1.5	3	1.5	0	1.5	1.5	3	1.5	0	0	0	0	1	16	5.5	5.5	5.5	5.5	0	0	22	48	excessive
27	1	0	College level	freelance work	162	58.4	20.6	17	1389	28182	10000-30000	No	normal weight	3	3	2	2	10	6	0	0	0	3	0	1.5	0	1.5	1.5	3	3	0	1.5	0	0	21	5.5	5.5	2.75	5.5	0	5.5	24.75	55.75	excessive
36	3	2	Graduate level or above	civil servant	163	61.5	20.7	6	1377	18212	10000-30000	No	normal weight	2	4	3	1	10	6	6	0	3	0	3	3	3	1.5	3	1.5	0	3	3	1.5	0	37.5	5.5	2.75	2.75	2.75	5.5	5.5	24.75	72.25	inadequate
30	1	1	Graduate level or above	professional and technical staff	170	58	20.8	10	1557	29635	10000-30000	No	normal weight	2	3	3	2	10	6	0	0	1.5	0	0	0	0	1.5	1.5	3	0	1.5	1.5	0	1	17.5	5.5	5.5	5.5	0	0	5.5	22	49.5	adequate
40	4	1	Secondary level or below	other	165	58	20.8	20	1291	21930	10000-30000	No	normal weight	3	3	3	1	10	0	6	0	1.5	3	3	1.5	3	3	0	1.5	1.5	3	3	0	0.5	30.5	5.5	5.5	2.75	5.5	0	5.5	24.75	65.25	excessive
30	1	1	College level	office clerk	160	57	20.8	16	1304	8294	5000-10000	Yes	normal weight	3	2	3	2	10	6	3	1.5	1.5	3	0	3	0	0	1.5	0	0	0	3	0	0	22.5	5.5	5.5	0	5.5	0	0	16.5	49	excessive
32	3	2	Secondary level or below	professional and technical staff	158	54.2	20.8	15.4	1260	22852	10000-30000	Yes	normal weight	3	4	3	0	10	6	3	0	0	0	3	1.5	1.5	1.5	0	0	0	1.5	0	1.5	0.5	20	5.5	5.5	0	2.75	5.5	5.5	24.75	54.75	excessive
29	2	1	Secondary level or below	freelance work	155	55	20.8	15	1311	5937	5000-10000	No	normal weight	3	2	3	2	10	3	6	1.5	0	3	1.5	1.5	1.5	0	3	0	0	3	1.5	0	1	26.5	0	5.5	5.5	2.75	5.5	5.5	24.75	61.25	excessive
41	2	2	Secondary level or below	office clerk	173	68	21	9	1367	33843	>30000	No	normal weight	3	2	3	2	10	3	3	3	3	3	3	1.5	0	3	0	3	3	1.5	3	0	0	33	5.5	5.5	5.5	2.75	0	5.5	24.75	67.75	adequate
32	2	2	University level	office clerk	169	76	21	16	1402	31042	>30000	No	normal weight	2	3	3	2	10	3	0	1.5	3	1.5	1.5	0	0	3	0	1.5	1.5	1.5	0	3	0	21	5.5	5.5	0	2.75	5.5	5.5	24.75	55.75	excessive
32	1	1	Graduate level or above	professional and technical staff	166	58	21	13.3	1572	15843	10000-30000	No	normal weight	3	4	1	2	10	6	0	1.5	3	3	1.5	1.5	0	0	1.5	1.5	3	1.5	3	3	1	31	2.75	5.5	5.5	0	5.5	5.5	24.75	65.75	adequate
37	1	1	University level	office clerk	162	55	21	7.5	1508	22381	10000-30000	No	normal weight	1	4	3	2	10	3	6	1.5	3	1.5	0	1.5	1.5	1.5	0	1.5	1.5	0	1.5	3	1	28	2.75	0	5.5	5.5	5.5	5.5	24.75	62.75	inadequate
45	2	2	Secondary level or below	other	160	68.7	21	15	1375	4634	<5000	No	normal weight	1	4	3	2	10	3	3	0	3	0	0	0	0	1.5	0	1.5	3	3	1.5	3	0.5	23	5.5	5.5	5.5	2.75	0	5.5	24.75	57.75	excessive
36	5	2	Secondary level or below	office clerk	163	61.1	21.1	17.5	1258	17622	10000-30000	No	normal weight	1	4	3	2	10	0	0	3	3	3	0	3	1.5	1.5	1.5	3	0	1.5	0	0	0.5	21.5	2.75	2.75	5.5	2.75	0	5.5	19.25	50.75	excessive
30	1	0	Graduate level or above	freelance work	175	65.2	21.2	13.3	1294	16754	10000-30000	Yes	normal weight	3	2	3	2	10	6	3	1.5	0	0	3	0	0	0	1.5	0	1.5	1.5	1.5	0	1	20.5	2.75	5.5	2.75	2.75	5.5	5.5	24.75	55.25	adequate
31	1	0	Graduate level or above	office clerk	173	72	21.2	13.6	1050	24243	10000-30000	No	normal weight	1	4	3	2	10	3	6	3	1.5	3	1.5	1.5	1.5	1.5	3	3	1.5	1.5	3	0	1	35.5	2.75	5.5	2.75	2.75	5.5	5.5	24.75	70.25	adequate
34	4	1	Secondary level or below	civil servant	165	61	21.2	12.9	1292	15676	10000-30000	No	normal weight	2	3	3	2	10	0	3	0	3	1.5	3	0	1.5	3	1.5	1.5	0	3	3	0	1	25	5.5	5.5	2.75	5.5	5.5	0	24.75	59.75	adequate
24	1	1	College level	professional and technical staff	158	53	21.2	71	1105	16866	10000-30000	No	normal weight	3	2	3	2	10	3	3	1.5	0	0	3	1.5	0	0	0	3	1.5	0	0	0	0	16.5	5.5	5.5	0	5.5	0	5.5	22	48.5	excessive
40	2	2	University level	office clerk	165	58.5	21.3	12	1317	6186	5000-10000	Yes	normal weight	3	4	3	0	10	3	3	1.5	0	0	1.5	0	1.5	1.5	3	0	3	0	0	1.5	0	19.5	2.75	5.5	5.5	0	5.5	5.5	24.75	54.25	adequate
32	5	3	Secondary level or below	office clerk	162	59	21.3	15	1227	8661	5000-10000	Yes	normal weight	3	4	1	2	10	6	6	3	0	0	3	0	1.5	3	3	3	3	0	3	3	0.5	38	5.5	2.75	0	5.5	5.5	5.5	24.75	72.75	excessive
29	2	0	College level	civil servant	155	55.2	21.4	13	1295	24368	10000-30000	No	normal weight	2	4	2	2	10	3	3	1.5	1.5	1.5	1.5	1.5	1.5	1.5	1.5	1.5	0	1.5	0	3	0	24	2.75	5.5	2.75	0	5.5	5.5	22	56	adequate
27	2	2	Secondary level or below	office clerk	169	64.5	21.5	12.5	1232	5852	5000-10000	No	normal weight	3	3	2	2	10	0	6	1.5	1.5	3	1.5	3	3	0	1.5	1.5	3	3	0	1.5	0.5	30.5	5.5	5.5	2.75	2.75	5.5	0	22	62.5	adequate
38	3	1	University level	freelance work	168	75	21.5	15	1145	11338	10000-30000	No	normal weight	2	3	3	2	10	6	6	1.5	3	0	0	0	0	1.5	1.5	1.5	1.5	0	3	1.5	0.5	27.5	0	2.75	5.5	5.5	5.5	5.5	24.75	62.25	excessive
32	1	1	University level	professional and technical staff	160	69.6	21.5	17.5	1311	8846	5000-10000	No	normal weight	3	2	3	2	10	6	6	0	0	1.5	1.5	0	1.5	3	0	1.5	0	0	0	1.5	0	22.5	2.75	2.75	2.75	5.5	5.5	5.5	24.75	57.25	excessive
28	2	1	College level	office clerk	160	66	21.5	10	1537	14157	10000-30000	No	normal weight	2	3	3	2	10	0	6	1.5	1.5	0	0	1.5	3	1.5	3	3	0	3	0	3	0.5	27.5	5.5	5.5	0	2.75	5.5	5.5	24.75	62.25	adequate
33	2	1	Secondary level or below	freelance work	160	55	21.5	13.8	1133	34230	>30000	No	normal weight	3	4	2	1	10	0	0	0	3	3	0	0	0	0	1.5	0	1.5	1.5	0	1.5	0.5	12.5	5.5	5.5	0	0	5.5	5.5	22	44.5	adequate
21	2	1	College level	professional and technical staff	157	65	21.5	13.5	1578	21247	10000-30000	No	normal weight	3	2	3	2	10	0	0	0	3	1.5	0	0	1.5	0	1.5	1.5	0	0	3	3	0	15	2.75	5.5	5.5	0	5.5	5.5	24.75	49.75	adequate
25	2	1	University level	freelance work	158	54	21.6	13.4	1329	34921	>30000	No	normal weight	1	4	3	2	10	3	0	0	3	1.5	1.5	1.5	0	3	1.5	0	0	1.5	0	1.5	0	18	2.75	5.5	5.5	0	5.5	5.5	24.75	52.75	adequate
31	2	1	College level	office clerk	158	50.5	21.6	12.5	1066	11752	10000-30000	No	normal weight	3	2	3	2	10	6	6	1.5	3	1.5	0	1.5	1.5	3	1.5	3	3	0	3	0	0	34.5	5.5	5.5	0	2.75	5.5	5.5	24.75	69.25	adequate
35	5	2	Secondary level or below	freelance work	165	81	21.7	20	1370	31199	>30000	No	normal weight	1	4	3	2	10	6	3	0	0	3	1.5	1.5	3	3	3	1.5	1.5	1.5	0	1.5	1	31	5.5	0	2.75	5.5	5.5	0	19.25	60.25	excessive
30	2	1	College level	freelance work	165	80	21.7	15	1302	29763	10000-30000	No	normal weight	1	4	3	2	10	3	3	1.5	1.5	0	3	0	0	3	3	0	1.5	3	3	1.5	1	28	0	5.5	5.5	2.75	5.5	5.5	24.75	62.75	excessive
33	3	2	College level	office clerk	159	55	21.7	13.2	1379	8446	5000-10000	No	normal weight	3	4	1	2	10	3	0	3	3	3	3	0	3	1.5	0	3	3	0	1.5	1.5	1	29.5	5.5	0	2.75	5.5	5.5	5.5	24.75	64.25	adequate
28	1	1	University level	other	168	70	21.8	10	1613	18113	10000-30000	No	normal weight	3	4	2	1	10	0	3	0	0	3	0	3	0	1.5	3	0	0	0	1.5	3	0	18	2.75	5.5	5.5	5.5	0	5.5	24.75	52.75	adequate
33	1	0	Secondary level or below	student	163	58	21.8	14.7	1438	20089	10000-30000	No	normal weight	2	4	2	2	10	0	0	1.5	3	1.5	3	3	0	1.5	0	1.5	0	3	0	1.5	1	20.5	5.5	5.5	5.5	0	2.75	5.5	24.75	55.25	excessive
31	3	1	Secondary level or below	other	160	66	21.8	8.5	1437	3967	<5000	No	normal weight	2	4	3	1	10	0	0	0	1.5	0	0	3	1.5	3	1.5	0	0	0	0	0	0.5	11	5.5	5.5	0	2.75	5.5	5.5	24.75	45.75	adequate
28	1	1	Secondary level or below	freelance work	158	57	21.8	14	1496	9521	5000-10000	Yes	normal weight	3	2	3	2	10	3	6	0	0	0	3	1.5	3	1.5	0	3	3	0	3	3	1	31	5.5	5.5	5.5	2.75	0	5.5	24.75	65.75	adequate
43	1	1	Secondary level or below	other	153	61.9	21.8	10	1504	7182	5000-10000	No	normal weight	3	3	2	2	10	6	6	1.5	1.5	3	1.5	0	0	1.5	1.5	1.5	3	0	3	3	0.5	33.5	2.75	0	5.5	5.5	5.5	5.5	24.75	68.25	adequate
33	4	2	College level	office clerk	160	59	21.9	10	1402	28392	10000-30000	Yes	normal weight	3	4	3	1	11	6	0	0	3	3	3	3	1.5	3	3	0	0	3	0	3	0.5	32	2.75	2.75	2.75	0	5.5	5.5	19.25	62.25	adequate
30	2	1	University level	office clerk	165	62	22	15	1360	15121	10000-30000	No	normal weight	1	4	3	2	10	6	3	0	1.5	3	3	1.5	0	0	3	1.5	0	3	0	3	0.5	29	0	5.5	5.5	5.5	5.5	0	22	61	excessive
36	3	1	College level	office clerk	162	57	22	12.5	1366	4152	<5000	No	normal weight	2	3	3	2	10	3	6	0	1.5	3	1.5	0	0	0	1.5	3	1.5	0	0	3	1	25	5.5	2.75	5.5	5.5	5.5	0	24.75	59.75	adequate
28	3	2	College level	office clerk	158	55	22	15	1104	11448	10000-30000	No	normal weight	2	4	3	1	10	3	0	1.5	0	1.5	3	3	3	3	3	1.5	3	0	3	0	1	29.5	5.5	2.75	5.5	5.5	0	5.5	24.75	64.25	excessive
33	1	1	Graduate level or above	civil servant	158	44	22	9	1320	19409	10000-30000	No	normal weight	3	3	3	1	10	6	3	1.5	1.5	1.5	0	3	1.5	3	1.5	0	0	1.5	1.5	0	1	26.5	5.5	2.75	0	2.75	5.5	5.5	22	58.5	adequate
24	1	1	University level	unemployed	175	67	22.1	15	1262	11717	10000-30000	Yes	normal weight	3	2	3	2	10	0	6	1.5	1.5	0	1.5	3	3	3	3	3	1.5	1.5	3	0	0	31.5	0	5.5	5.5	2.75	5.5	5.5	24.75	66.25	excessive
32	3	2	Secondary level or below	other	166	60	22.1	9	1241	31665	>30000	No	normal weight	1	4	3	2	10	0	0	0	1.5	3	1.5	0	1.5	1.5	3	0	0	3	1.5	0	0	16.5	5.5	2.75	2.75	2.75	5.5	5.5	24.75	51.25	adequate
33	2	0	College level	office clerk	166	59	22.1	9	1294	24633	10000-30000	No	normal weight	1	4	3	2	10	0	3	0	1.5	3	1.5	0	1.5	1.5	0	1.5	3	1.5	0	3	0	21	5.5	5.5	0	5.5	5.5	0	22	53	adequate
32	1	0	Graduate level or above	other	155	54.5	22.1	14.5	1309	21606	10000-30000	No	normal weight	3	4	3	0	10	0	0	1.5	0	0	3	3	0	1.5	1.5	3	3	0	0	0	0.5	17	5.5	0	2.75	5.5	5.5	0	19.25	46.25	excessive
26	2	1	University level	other	166	60.5	22.2	13	1461	4740	<5000	No	normal weight	3	3	2	2	10	6	3	0	0	1.5	1.5	1.5	0	0	0	0	1.5	1.5	1.5	1.5	0.5	20	2.75	5.5	5.5	5.5	0	5.5	24.75	54.75	adequate
26	1	1	University level	other	166	60.5	22.2	12.9	1537	8181	5000-10000	No	normal weight	3	4	3	0	10	0	3	0	1.5	3	3	0	0	3	0	0	3	1.5	3	0	1	22	5.5	2.75	5.5	2.75	0	5.5	22	54	adequate
42	1	0	Secondary level or below	civil servant	162	61.6	22.2	13.5	1378	30299	>30000	No	normal weight	2	3	3	2	10	0	0	0	0	1.5	0	0	0	3	3	1.5	0	0	3	1.5	0	13.5	5.5	5.5	2.75	0	5.5	5.5	24.75	48.25	adequate
28	1	1	Secondary level or below	office clerk	153	65	22.2	14	1425	11032	10000-30000	No	normal weight	3	4	1	2	10	3	0	0	0	3	0	1.5	0	0	0	0	3	0	0	3	1	14.5	5.5	0	5.5	2.75	5.5	0	19.25	43.75	adequate
35	4	1	Secondary level or below	office clerk	150	50	22.2	10	1292	22745	10000-30000	No	normal weight	1	4	3	2	10	6	0	3	3	3	0	0	1.5	0	1.5	3	3	3	1.5	0	1	29.5	0	5.5	5.5	0	5.5	5.5	22	61.5	adequate
30	2	1	University level	professional and technical staff	173	67	22.3	18	1422	15579	10000-30000	No	normal weight	2	4	2	2	10	6	3	1.5	1.5	3	3	3	0	3	0	1.5	0	3	1.5	3	0.5	33.5	0	2.75	5.5	5.5	5.5	5.5	24.75	68.25	excessive
35	3	2	University level	professional and technical staff	172	79	22.3	7	1414	24758	10000-30000	No	normal weight	3	4	1	2	10	0	0	3	0	1.5	1.5	0	3	1.5	1.5	1.5	1.5	3	3	3	0.5	24.5	5.5	0	5.5	2.75	5.5	5.5	24.75	59.25	inadequate
30	1	1	University level	office clerk	164	61	22.3	16	1303	8531	5000-10000	No	normal weight	3	4	3	0	10	6	6	3	3	0	1.5	1.5	1.5	0	1.5	0	1.5	3	0	3	0.5	32	2.75	0	5.5	5.5	5.5	5.5	24.75	66.75	excessive
33	2	1	University level	office clerk	160	60	22.3	13.7	1330	17116	10000-30000	No	normal weight	2	4	2	2	10	3	6	0	3	0	3	1.5	1.5	1.5	1.5	1.5	0	3	0	3	1	29.5	0	5.5	2.75	5.5	5.5	5.5	24.75	64.25	adequate
26	1	0	Secondary level or below	unemployed	160	53	22.3	11	1362	17981	10000-30000	No	normal weight	3	2	3	2	10	6	3	1.5	0	0	1.5	0	3	3	0	1.5	1.5	3	3	0	0.5	27.5	5.5	0	5.5	5.5	0	0	16.5	54	adequate
31	1	0	Secondary level or below	professional and technical staff	156	54.5	22.4	14.1	1286	30022	>30000	No	normal weight	3	2	3	2	10	3	6	3	0	3	1.5	3	1.5	0	1.5	3	1.5	1.5	3	0	1	32.5	5.5	5.5	2.75	5.5	0	0	19.25	61.75	excessive
29	2	0	College level	Enterprise administrator	162	59	22.5	13.6	1050	27152	10000-30000	No	normal weight	3	3	2	2	10	0	3	3	0	1.5	3	0	0	0	3	1.5	1.5	3	3	1.5	0.5	24.5	5.5	0	5.5	5.5	5.5	5.5	27.5	62	adequate
28	1	1	University level	unemployed	164	55.9	22.6	20	1381	9004	5000-10000	No	normal weight	3	4	1	2	10	3	3	0	0	3	1.5	3	3	0	1.5	1.5	1.5	3	3	1.5	1	29.5	5.5	5.5	2.75	5.5	0	0	19.25	58.75	excessive
28	1	1	Graduate level or above	unemployed	168	64	22.6	22.5	1201	18588	10000-30000	No	normal weight	3	3	2	2	10	0	6	0	1.5	0	0	0	0	0	0	3	1.5	0	0	0	0	12	5.5	5.5	2.75	5.5	5.5	0	24.75	46.75	excessive
27	2	1	University level	office clerk	172	72.5	22.7	12.5	1279	22340	10000-30000	No	normal weight	3	4	1	2	10	0	0	1.5	0	1.5	3	1.5	1.5	3	3	1.5	1.5	3	3	1.5	0	25.5	5.5	2.75	5.5	5.5	0	5.5	24.75	60.25	adequate
26	1	1	College level	office clerk	165	62	22.7	12	1363	25551	10000-30000	Yes	normal weight	3	2	3	2	10	6	6	1.5	0	0	1.5	3	0	0	3	3	1.5	1.5	1.5	3	1	32.5	0	5.5	0	5.5	5.5	5.5	22	64.5	adequate
25	2	0	University level	other	160	58	22.7	15	1519	11389	10000-30000	No	normal weight	3	4	2	1	10	0	0	3	1.5	3	1.5	1.5	3	1.5	0	3	3	0	3	0	0.5	24.5	2.75	5.5	5.5	2.75	2.75	5.5	24.75	59.25	excessive
33	3	1	College level	individual household	158	55.5	22.7	13.1	1258	33403	>30000	No	normal weight	3	2	3	2	10	6	3	0	3	1.5	1.5	3	3	3	0	1.5	3	0	1.5	0	0	30	5.5	5.5	5.5	2.75	5.5	0	24.75	64.75	adequate
39	2	1	University level	office clerk	170	67.5	22.8	12	1338	12781	10000-30000	No	normal weight	3	3	3	1	10	6	0	1.5	0	3	1.5	3	1.5	3	1.5	0	3	3	1.5	3	0.5	32	5.5	5.5	2.75	2.75	0	5.5	22	64	adequate
38	2	1	University level	unemployed	169	65	22.8	16	1204	18106	10000-30000	No	normal weight	2	4	2	2	10	0	6	0	3	1.5	0	3	3	0	0	3	3	0	3	0	0.5	26	2.75	5.5	5.5	2.75	0	0	16.5	52.5	excessive
28	1	0	Graduate level or above	civil servant	168	55	22.8	30	1271	6968	5000-10000	No	normal weight	3	4	1	2	10	3	6	3	1.5	3	0	0	3	0	1.5	0	1.5	3	1.5	0	1	28	5.5	2.75	2.75	2.75	5.5	5.5	24.75	62.75	excessive
35	2	1	University level	office clerk	167	66	22.9	12.8	1172	16123	10000-30000	No	normal weight	2	4	2	2	10	0	3	3	1.5	1.5	1.5	0	1.5	1.5	3	1.5	0	1.5	0	1.5	0	21	5.5	5.5	2.75	0	5.5	5.5	24.75	55.75	adequate
36	2	1	University level	office clerk	167	58	22.9	10	1299	29833	10000-30000	No	normal weight	3	3	3	1	10	3	6	3	3	0	3	3	1.5	3	1.5	1.5	0	0	1.5	3	1	34	2.75	5.5	5.5	0	5.5	5.5	24.75	68.75	adequate
33	3	1	College level	other	162	80	22.9	20	1149	17676	10000-30000	No	normal weight	1	4	3	2	10	3	0	0	1.5	1.5	1.5	1.5	0	1.5	1.5	1.5	3	1.5	3	0	1	22	5.5	5.5	0	2.75	5.5	5.5	24.75	56.75	excessive
34	5	1	Secondary level or below	individual household	155	54	22.9	17	1229	33645	>30000	No	normal weight	2	4	3	1	10	3	6	0	0	0	0	3	1.5	3	1.5	0	3	3	1.5	3	1	29.5	5.5	5.5	2.75	0	5.5	5.5	24.75	64.25	excessive
37	1	1	College level	office clerk	154	55.3	22.9	10	1206	13179	10000-30000	No	normal weight	3	3	3	1	10	6	6	0	3	1.5	0	1.5	1.5	1.5	1.5	0	3	1.5	3	3	0	33	5.5	2.75	2.75	0	5.5	5.5	22	65	adequate
26	2	0	University level	professional and technical staff	163	60	23	10	1367	14052	10000-30000	No	normal weight	3	3	3	1	10	0	0	0	3	0	3	0	3	3	1.5	1.5	1.5	3	3	1.5	1	25	5.5	5.5	5.5	0	5.5	5.5	27.5	62.5	adequate
33	1	1	Secondary level or below	professional and technical staff	160	75	23	12.4	1544	33001	>30000	No	normal weight	3	3	2	2	10	3	0	3	1.5	1.5	0	3	1.5	1.5	0	3	1.5	3	0	1.5	0	24	5.5	5.5	0	2.75	5.5	5.5	24.75	58.75	adequate
31	4	1	University level	office clerk	162	61.5	23.1	14	1285	12225	10000-30000	No	normal weight	3	3	2	2	10	6	3	3	0	1.5	1.5	0	1.5	0	0	1.5	1.5	0	1.5	3	0	24	2.75	5.5	0	5.5	5.5	5.5	24.75	58.75	adequate
28	2	1	College level	Enterprise administrator	162	57	23.1	15	1262	34416	>30000	No	normal weight	2	4	2	2	10	0	0	0	1.5	0	1.5	1.5	3	0	1.5	0	0	3	0	0	0.5	12.5	5.5	2.75	5.5	5.5	0	5.5	24.75	47.25	excessive
32	2	1	Graduate level or above	worker	150	52	23.1	13	1670	32844	>30000	No	normal weight	3	3	2	2	10	3	3	3	0	0	0	1.5	1.5	3	1.5	1.5	0	1.5	3	1.5	0	24	2.75	5.5	5.5	0	5.5	5.5	24.75	58.75	adequate
25	1	0	College level	individual household	170	66.9	23.2	12.7	1192	26532	10000-30000	No	normal weight	3	4	0	2	9	0	0	0	3	0	3	1.5	3	3	3	0	0	0	3	0	1	20.5	5.5	0	5.5	2.75	5.5	5.5	24.75	54.25	adequate
37	3	1	Secondary level or below	unemployed	166	64	23.2	14.8	1361	14122	10000-30000	No	normal weight	3	2	3	2	10	0	6	1.5	0	1.5	0	3	1.5	1.5	3	1.5	1.5	3	1.5	1.5	0	27	2.75	5.5	2.75	2.75	5.5	5.5	24.75	61.75	excessive
24	1	0	College level	unemployed	162	68	23.2	7.5	1427	16062	10000-30000	No	normal weight	3	3	3	1	10	6	3	3	0	0	1.5	0	1.5	0	1.5	3	3	0	3	3	0.5	29	5.5	2.75	2.75	5.5	5.5	0	22	61	inadequate
26	1	0	Secondary level or below	office clerk	163	62	23.3	13.8	1257	21025	10000-30000	No	normal weight	3	3	3	1	10	3	3	3	0	0	3	3	1.5	1.5	0	3	1.5	1.5	3	1.5	0.5	29	2.75	5.5	0	5.5	5.5	5.5	24.75	63.75	adequate
24	1	1	University level	unemployed	163	61.9	23.3	15	1283	27785	10000-30000	No	normal weight	3	2	3	2	10	0	0	0	1.5	0	1.5	0	1.5	1.5	0	1.5	3	0	1.5	0	0.5	12.5	5.5	2.75	5.5	2.75	5.5	5.5	27.5	50	excessive
27	1	0	Secondary level or below	freelance work	162	60.5	23.3	14	1247	30767	>30000	No	normal weight	3	3	3	1	10	3	6	0	1.5	0	1.5	0	1.5	3	3	1.5	1.5	0	1.5	3	0.5	27.5	5.5	0	0	5.5	5.5	5.5	22	59.5	adequate
33	2	1	Secondary level or below	other	170	70	23.4	20	1378	8627	5000-10000	No	normal weight	2	3	3	2	10	3	3	1.5	0	3	1.5	0	3	1.5	0	1.5	1.5	0	1.5	0	0	21	0	2.75	5.5	5.5	5.5	5.5	24.75	55.75	excessive
27	1	1	Graduate level or above	office clerk	162	60	23.4	15	1424	5775	5000-10000	No	normal weight	3	4	1	2	10	6	0	3	1.5	1.5	1.5	0	3	3	0	3	3	0	0	0	0.5	26	2.75	2.75	5.5	2.75	5.5	5.5	24.75	60.75	excessive
29	2	1	Secondary level or below	office clerk	160	67.5	23.4	8	1369	26122	10000-30000	No	normal weight	3	3	2	2	10	3	0	1.5	3	0	0	3	1.5	1.5	1.5	0	0	1.5	0	1.5	0	18	5.5	0	5.5	2.75	5.5	5.5	24.75	52.75	adequate
38	3	2	University level	professional and technical staff	160	72	23.4	12	1218	11922	10000-30000	Yes	normal weight	3	4	1	2	10	0	3	3	3	3	0	3	0	3	3	0	0	3	3	0	0	27	0	2.75	2.75	5.5	5.5	5.5	22	59	adequate
34	2	1	College level	worker	160	60.9	23.4	13.4	1165	22129	10000-30000	No	normal weight	3	4	1	2	10	6	3	3	0	3	0	1.5	0	0	3	0	0	3	1.5	0	0	24	0	5.5	5.5	5.5	5.5	2.75	24.75	58.75	adequate
29	1	0	University level	office clerk	159	60	23.4	12	1345	15424	10000-30000	No	normal weight	3	4	3	0	10	3	0	1.5	0	1.5	3	3	1.5	1.5	1.5	1.5	0	3	1.5	0	0	22.5	0	5.5	5.5	0	5.5	5.5	22	54.5	adequate
32	2	1	Graduate level or above	other	157	80.1	23.4	14.9	1266	31021	>30000	No	normal weight	2	4	2	2	10	3	6	3	3	1.5	0	0	1.5	1.5	1.5	3	1.5	0	1.5	0	0.5	27.5	0	5.5	5.5	0	0	5.5	16.5	54	excessive
28	1	0	College level	office clerk	157	54	23.4	13	1630	27777	10000-30000	No	normal weight	2	4	2	2	10	0	6	1.5	3	1.5	1.5	3	0	3	0	1.5	1.5	1.5	3	3	1	31	5.5	5.5	5.5	2.75	5.5	0	24.75	65.75	adequate
31	2	1	Secondary level or below	unemployed	154.4	50	23.4	15.9	1097	3732	<5000	No	normal weight	3	2	3	2	10	3	0	1.5	0	0	3	1.5	3	1.5	1.5	3	3	1.5	3	0	1	26.5	5.5	5.5	2.75	5.5	0	5.5	24.75	61.25	excessive
29	1	1	University level	professional and technical staff	169	55	23.6	25	1269	9185	5000-10000	Yes	normal weight	1	4	3	2	10	6	0	3	3	0	1.5	3	0	1.5	0	1.5	3	1.5	1.5	3	0	28.5	5.5	5.5	5.5	0	5.5	0	22	60.5	excessive
31	2	1	College level	unemployed	167	80.1	23.6	14.9	1174	12864	10000-30000	No	normal weight	3	2	3	2	10	0	3	3	0	1.5	3	0	3	1.5	1.5	1.5	0	3	3	0	1	25	5.5	0	2.75	5.5	5.5	5.5	24.75	59.75	excessive
36	6	2	Secondary level or below	freelance work	164	58	23.6	13	1207	27740	10000-30000	No	normal weight	1	4	3	2	10	6	6	1.5	0	3	3	1.5	3	3	1.5	0	3	0	3	0	0	34.5	5.5	2.75	5.5	0	0	5.5	19.25	63.75	adequate
31	2	1	University level	freelance work	163	80.2	23.6	15.5	1291	4862	<5000	No	normal weight	2	3	3	2	10	6	3	1.5	0	1.5	3	1.5	3	3	3	1.5	1.5	3	3	3	1	38.5	5.5	0	2.75	5.5	5.5	5.5	24.75	73.25	excessive
29	3	1	College level	office clerk	163	79	23.6	10	1154	31062	>30000	No	normal weight	1	4	3	2	10	0	0	1.5	0	3	3	0	0	0	3	3	3	0	3	0	0.5	20	0	2.75	5.5	2.75	5.5	5.5	22	52	adequate
23	1	0	College level	office clerk	160	55	23.6	17	1191	32531	>30000	No	normal weight	1	4	3	2	10	0	0	1.5	0	1.5	0	3	0	3	0	3	1.5	0	3	0	0	16.5	0	5.5	2.75	5.5	5.5	5.5	24.75	51.25	excessive
34	2	0	Secondary level or below	freelance work	163	82.3	23.7	4	1224	23571	10000-30000	Yes	normal weight	2	2	3	2	9	6	0	1.5	0	0	3	3	0	3	0	0	3	1.5	3	3	0.5	27.5	2.75	5.5	2.75	2.75	5.5	5.5	24.75	61.25	inadequate
29	3	0	College level	unemployed	162	92.5	23.7	14.7	1257	23757	10000-30000	No	normal weight	3	3	2	2	10	0	6	3	3	1.5	1.5	1.5	0	3	1.5	0	1.5	3	1.5	0	1	28	5.5	5.5	2.75	5.5	0	5.5	24.75	62.75	excessive
31	2	1	Secondary level or below	civil servant	160	80.1	23.7	14.8	1339	27399	10000-30000	Yes	normal weight	2	4	3	1	10	6	3	1.5	1.5	0	1.5	0	3	1.5	0	0	3	1.5	1.5	0	0	24	5.5	5.5	2.75	5.5	5.5	0	24.75	58.75	excessive
28	1	0	Graduate level or above	other	159	60	23.7	13.7	1360	19321	10000-30000	No	normal weight	3	2	3	2	10	6	6	1.5	0	3	1.5	3	3	0	0	3	0	3	0	1.5	1	32.5	2.75	5.5	2.75	2.75	5.5	0	19.25	61.75	adequate
39	3	1	Secondary level or below	unemployed	158	59	23.7	7.5	1307	29221	10000-30000	No	normal weight	3	1	3	2	9	6	3	1.5	1.5	1.5	3	3	3	1.5	1.5	0	0	3	3	3	0.5	35	2.75	5.5	5.5	0	5.5	5.5	24.75	68.75	inadequate
32	2	1	Graduate level or above	unemployed	157	66	23.7	14.4	1263	8410	5000-10000	No	normal weight	2	4	2	2	10	0	0	1.5	3	0	3	0	0	3	1.5	1.5	3	3	3	3	0.5	26	5.5	5.5	2.75	5.5	0	5.5	24.75	60.75	excessive
31	2	1	Secondary level or below	civil servant	155	60	23.7	14.9	1266	8637	5000-10000	No	normal weight	1	4	3	2	10	6	6	0	0	3	1.5	1.5	1.5	0	3	1.5	1.5	0	3	0	0.5	29	-2.75	5.5	5.5	5.5	5.5	5.5	24.75	63.75	excessive
29	3	1	College level	unemployed	152	54	23.7	13.8	1266	6560	5000-10000	No	normal weight	2	4	3	1	10	3	0	0	0	3	1.5	1.5	1.5	0	0	1.5	1.5	3	1.5	1.5	0	19.5	2.75	5.5	5.5	0	5.5	5.5	24.75	54.25	adequate
24	1	0	Secondary level or below	other	172	72.5	23.8	19.5	1336	27534	10000-30000	No	normal weight	3	4	1	2	10	3	3	3	0	1.5	0	1.5	0	3	0	1.5	1.5	3	1.5	3	0	25.5	5.5	5.5	5.5	2.75	5.5	0	24.75	60.25	excessive
32	2	1	Graduate level or above	freelance work	168	75	23.8	14.5	1153	18168	10000-30000	No	normal weight	3	3	2	2	10	0	3	0	1.5	0	0	0	0	1.5	3	0	0	1.5	1.5	0	1	13	5.5	5.5	2.75	5.5	5.5	0	24.75	47.75	excessive
37	2	2	University level	office clerk	165	63	23.8	10	1438	5492	5000-10000	No	normal weight	3	4	2	1	10	6	3	3	3	0	3	1.5	3	0	1.5	3	1.5	3	3	1.5	1	37	5.5	0	2.75	5.5	5.5	5.5	24.75	71.75	adequate
32	2	1	University level	professional and technical staff	163	58.5	23.8	14.6	1193	14471	10000-30000	No	normal weight	1	4	3	2	10	0	0	1.5	0	3	1.5	0	0	3	3	0	0	0	3	0	1	16	5.5	5.5	2.75	5.5	5.5	0	24.75	50.75	excessive
34	3	2	Graduate level or above	civil servant	160	61.9	23.8	13.6	1329	17650	10000-30000	No	normal weight	3	4	3	0	10	3	0	1.5	0	3	0	1.5	1.5	3	3	0	0	0	0	1.5	0.5	18.5	2.75	5.5	2.75	5.5	5.5	2.75	24.75	53.25	adequate
34	2	1	Secondary level or below	office clerk	157	52	23.8	15	1339	12144	10000-30000	No	normal weight	3	4	1	2	10	6	6	1.5	1.5	0	1.5	0	3	1.5	0	1.5	1.5	3	1.5	1.5	0.5	30.5	5.5	0	2.75	5.5	5.5	5.5	24.75	65.25	excessive
38	2	1	Secondary level or below	office clerk	155	58	23.8	9	1441	16173	10000-30000	No	normal weight	1	4	3	2	10	6	6	1.5	0	0	3	3	1.5	0	1.5	0	0	0	1.5	0	0.5	24.5	5.5	5.5	5.5	2.75	0	5.5	24.75	59.25	adequate
33	2	1	Graduate level or above	worker	172	79.9	23.9	13.3	1216	6751	5000-10000	No	normal weight	2	4	3	1	10	6	6	0	1.5	0	0	3	1.5	3	3	1.5	1.5	3	1.5	0	0.5	32	2.75	2.75	2.75	5.5	5.5	5.5	24.75	66.75	adequate
22	1	1	College level	office clerk	168	47.5	23.9	22.5	1428	20191	10000-30000	No	normal weight	1	4	3	2	10	3	0	3	3	0	1.5	0	1.5	3	3	0	0	0	3	3	0	24	2.75	5.5	5.5	5.5	0	5.5	24.75	58.75	excessive
33	2	1	University level	office clerk	165	70	23.9	15	1330	16640	10000-30000	No	normal weight	3	4	3	0	10	6	0	3	0	3	1.5	3	0	0	3	1.5	3	1.5	0	3	1	29.5	2.75	5.5	0	5.5	0	0	13.75	53.25	excessive
28	2	1	College level	freelance work	161	62	23.9	11	1189	16392	10000-30000	Yes	normal weight	3	2	3	2	10	3	0	3	0	1.5	3	0	1.5	3	1.5	0	3	1.5	3	0	0.5	24.5	5.5	2.75	5.5	5.5	0	5.5	24.75	59.25	adequate
31	2	1	Graduate level or above	student	160	67.2	24	14.3	1311	20404	10000-30000	No	normal weight	3	3	3	1	10	0	0	0	0	1.5	1.5	3	3	1.5	3	1.5	0	3	1.5	1.5	0.5	21.5	0	5.5	5.5	2.75	5.5	0	19.25	50.75	excessive
43	1	1	Secondary level or below	unemployed	159	64	24	15	1603	22043	10000-30000	No	normal weight	3	2	3	2	10	6	0	1.5	3	0	3	3	0	1.5	1.5	0	3	3	0	3	0	28.5	5.5	2.75	5.5	2.75	5.5	0	22	60.5	excessive
40	4	2	University level	office clerk	158	72.2	24	12	1268	7420	5000-10000	No	normal weight	2	4	3	1	10	3	0	3	1.5	3	3	1.5	3	0	3	1.5	1.5	3	1.5	0	1	29.5	2.75	5.5	0	2.75	5.5	5.5	22	61.5	excessive
31	1	1	Secondary level or below	unemployed	158	60	24	7	1456	34200	>30000	No	normal weight	3	3	3	1	10	3	0	0	0	3	3	3	0	0	1.5	1.5	3	1.5	0	1.5	1	22	2.75	0	5.5	5.5	5.5	5.5	24.75	56.75	adequate
30	1	1	Secondary level or below	office clerk	152	55	24	13.5	1362	6455	5000-10000	No	normal weight	2	4	3	2	11	3	0	3	1.5	3	3	0	1.5	0	1.5	3	0	0	3	3	0.5	26	5.5	5.5	2.75	0	5.5	5.5	24.75	61.75	excessive
26	1	1	University level	office clerk	170	49	24.1	15	1251	16160	10000-30000	No	normal weight	3	3	2	2	10	0	6	3	3	1.5	0	1.5	3	0	1.5	0	0	3	1.5	1.5	1	26.5	5.5	5.5	0	2.75	5.5	5.5	24.75	61.25	excessive
35	2	2	University level	office clerk	163.5	63	24.1	9	1281	23646	10000-30000	No	normal weight	3	3	2	2	10	0	0	0	1.5	3	0	1.5	1.5	0	0	3	0	3	0	0	1	14.5	2.75	2.75	5.5	5.5	0	5.5	22	46.5	adequate
39	3	2	Secondary level or below	unemployed	163	69	24.1	13.2	1269	17935	10000-30000	No	normal weight	3	2	3	2	10	3	3	1.5	3	1.5	1.5	3	3	1.5	1.5	0	1.5	3	3	1.5	0	31.5	5.5	0	2.75	5.5	5.5	5.5	24.75	66.25	excessive
31	2	1	College level	student	162	63	24.1	14.7	1251	10601	10000-30000	Yes	normal weight	3	4	2	1	10	0	3	3	3	0	1.5	3	3	0	1.5	1.5	1.5	1.5	0	3	0	25.5	2.75	5.5	0	5.5	5.5	5.5	24.75	60.25	excessive
33	1	0	University level	other	158	67	24.1	10	1581	17324	10000-30000	No	normal weight	2	4	3	1	10	3	6	0	1.5	1.5	0	1.5	3	0	1.5	0	1.5	3	0	0	1	23.5	5.5	2.75	0	5.5	5.5	5.5	24.75	58.25	adequate
33	1	1	College level	freelance work	170	66.5	24.2	10	1375	17505	10000-30000	No	normal weight	3	3	3	2	11	3	3	3	1.5	3	3	3	0	1.5	1.5	3	0	3	1.5	3	1	34	5.5	2.75	5.5	2.75	0	5.5	22	67	adequate
27	1	1	University level	office clerk	165	54	24.2	20	1166	29045	10000-30000	No	normal weight	2	4	2	2	10	0	0	1.5	1.5	3	0	3	3	0	1.5	3	3	3	3	0	1	26.5	5.5	0	5.5	2.75	5.5	5.5	24.75	61.25	excessive
26	1	0	College level	unemployed	164	70	24.2	5	1242	10108	10000-30000	No	normal weight	3	2	3	2	10	0	6	3	1.5	0	3	0	1.5	3	3	1.5	3	1.5	0	3	0.5	30.5	5.5	0	5.5	2.75	5.5	5.5	24.75	65.25	inadequate
26	2	1	Secondary level or below	office clerk	164	65	24.2	13.7	1367	23737	10000-30000	Yes	normal weight	3	2	3	2	10	3	3	0	0	3	3	1.5	0	3	3	3	1.5	1.5	0	0	0	25.5	5.5	2.75	2.75	2.75	5.5	5.5	24.75	60.25	excessive
25	1	0	Graduate level or above	unemployed	160	63.2	24.2	14.5	1283	4871	<5000	No	normal weight	3	2	3	2	10	6	0	1.5	3	3	0	1.5	1.5	0	3	0	3	1.5	0	0	0	24	0	5.5	5.5	5.5	0	5.5	22	56	excessive
38	2	1	Secondary level or below	other	152	56	24.2	15	1415	14042	10000-30000	No	normal weight	3	2	3	2	10	3	0	3	1.5	0	0	3	1.5	1.5	3	3	0	1.5	0	0	0.5	21.5	0	5.5	2.75	5.5	5.5	5.5	24.75	56.25	excessive
28	1	0	University level	Enterprise administrator	172	82	24.3	10	1357	28213	10000-30000	Yes	normal weight	2	3	3	2	10	6	3	3	3	0	3	3	1.5	1.5	0	1.5	1.5	3	1.5	0	0.5	32	5.5	5.5	2.75	2.75	0	5.5	22	64	adequate
31	2	1	Graduate level or above	professional and technical staff	169	44	24.3	14.5	1201	30479	>30000	No	normal weight	2	4	3	1	10	3	3	1.5	0	1.5	3	1.5	1.5	3	0	0	1.5	3	3	1.5	1	28	5.5	5.5	0	5.5	5.5	0	22	60	excessive
35	2	1	College level	civil servant	166	67	24.3	11.8	1284	31945	>30000	No	normal weight	3	4	1	2	10	3	3	0	1.5	1.5	1.5	0	1.5	1.5	3	1.5	1.5	0	3	1.5	1	25	5.5	2.75	2.75	5.5	2.75	5.5	24.75	59.75	excessive
36	3	1	University level	other	162	64	24.3	10	1317	32644	>30000	No	normal weight	3	3	3	1	10	6	0	3	0	3	1.5	0	1.5	3	1.5	0	1.5	0	3	0	1	25	2.75	0	5.5	5.5	5.5	0	19.25	54.25	adequate
38	4	1	University level	professional and technical staff	160	71	24.3	10	1620	24777	10000-30000	No	normal weight	3	2	3	2	10	3	6	0	3	0	1.5	0	1.5	0	0	1.5	0	1.5	1.5	0	0	19.5	5.5	5.5	0	5.5	0	5.5	22	51.5	adequate
31	2	1	College level	unemployed	158	80.1	24.3	14.2	1204	24486	10000-30000	No	normal weight	3	3	3	1	10	6	6	3	3	3	3	1.5	0	1.5	0	1.5	1.5	1.5	1.5	0	0	33	5.5	5.5	5.5	2.75	5.5	0	24.75	67.75	excessive
32	2	1	Graduate level or above	unemployed	157	60	24.3	15.3	1198	9036	5000-10000	No	normal weight	3	3	3	1	10	3	0	3	0	1.5	1.5	1.5	0	0	0	0	1.5	3	0	0	0	15	2.75	2.75	2.75	5.5	5.5	5.5	24.75	49.75	excessive
28	2	0	University level	office clerk	173	78	24.4	13.5	1272	18832	10000-30000	No	normal weight	3	2	3	2	10	0	0	1.5	3	0	1.5	3	1.5	3	0	3	0	0	1.5	0	1	19	0	5.5	5.5	5.5	5.5	0	22	51	excessive
35	2	1	University level	civil servant	168	79.5	24.4	7.5	1514	32311	>30000	No	normal weight	2	4	3	1	10	3	0	1.5	0	1.5	0	1.5	3	0	3	0	3	3	3	1.5	0	24	0	5.5	5.5	2.75	5.5	5.5	24.75	58.75	adequate
23	3	2	College level	unemployed	168	68	24.4	10	1403	10704	10000-30000	No	normal weight	1	4	3	2	10	0	3	3	1.5	3	3	1.5	3	1.5	1.5	1.5	1.5	0	1.5	1.5	1	28	5.5	5.5	2.75	2.75	2.75	5.5	24.75	62.75	adequate
33	2	2	University level	office clerk	166	79.6	24.4	14.1	1421	27126	10000-30000	Yes	normal weight	3	3	3	1	10	0	3	3	0	0	0	3	0	3	3	0	0	1.5	3	0	1	20.5	0	2.75	5.5	5.5	5.5	5.5	24.75	55.25	excessive
27	2	1	College level	unemployed	165	46.7	24.4	18	1476	31873	>30000	No	normal weight	2	4	2	2	10	0	6	0	1.5	3	1.5	0	3	1.5	0	3	0	0	0	0	0.5	20	0	2.75	5.5	2.75	0	5.5	16.5	46.5	excessive
35	2	1	University level	Enterprise administrator	162	61	24.4	15	1272	20818	10000-30000	No	normal weight	2	4	2	2	10	3	0	3	3	1.5	1.5	0	0	3	3	1.5	0	1.5	3	0	1	25	5.5	5.5	5.5	2.75	0	5.5	24.75	59.75	excessive
31	2	1	Graduate level or above	unemployed	160	80.1	24.4	14.1	1228	3903	<5000	No	normal weight	3	2	3	2	10	3	6	1.5	1.5	1.5	0	3	0	1.5	1.5	0	0	0	3	3	0	25.5	2.75	2.75	5.5	2.75	5.5	5.5	24.75	60.25	excessive
31	2	1	Secondary level or below	individual household	158	80.1	24.4	14.2	1342	15232	10000-30000	No	normal weight	3	2	3	2	10	6	3	1.5	1.5	1.5	0	3	3	3	0	3	0	3	1.5	0	1	31	2.75	2.75	2.75	2.75	5.5	5.5	22	63	excessive
31	2	1	Graduate level or above	civil servant	158	69.5	24.4	14.1	1421	14590	10000-30000	No	normal weight	1	4	3	2	10	0	3	1.5	1.5	3	0	3	3	0	3	0	0	3	0	1.5	1	23.5	5.5	5.5	0	5.5	5.5	0	22	55.5	excessive
27	2	1	University level	office clerk	169	62	24.5	20	1399	8795	5000-10000	No	normal weight	1	4	3	2	10	3	6	1.5	3	0	3	1.5	3	1.5	3	0	0	1.5	0	0	1	28	2.75	5.5	0	5.5	5.5	0	19.25	57.25	excessive
31	2	1	Secondary level or below	other	168	80.1	24.5	13.6	1461	33332	>30000	No	normal weight	3	1	3	2	9	3	3	0	0	3	0	3	1.5	1.5	1.5	0	1.5	1.5	3	0	1	23.5	5.5	2.75	0	5.5	5.5	5.5	24.75	57.25	excessive
32	2	1	College level	other	167	80	24.5	13.4	1270	21424	10000-30000	No	normal weight	3	3	3	1	10	3	3	1.5	3	1.5	1.5	1.5	0	0	1.5	1.5	0	3	1.5	0	0.5	23	0	5.5	5.5	0	5.5	5.5	22	55	excessive
31	2	1	Graduate level or above	unemployed	166	80.1	24.5	13.6	1380	15003	10000-30000	No	normal weight	2	4	3	1	10	3	6	0	3	3	1.5	0	1.5	3	0	1.5	3	3	1.5	0	0	30	5.5	0	2.75	5.5	5.5	0	19.25	59.25	excessive
31	2	1	Secondary level or below	civil servant	164	88	24.5	13.7	1419	12500	10000-30000	No	normal weight	3	4	1	2	10	6	6	1.5	1.5	0	1.5	0	3	3	1.5	1.5	1.5	1.5	0	0	1	29.5	2.75	2.75	2.75	5.5	5.5	5.5	24.75	64.25	excessive
33	1	0	University level	Enterprise administrator	164	87	24.5	15	1362	18620	10000-30000	No	normal weight	3	4	3	0	10	0	3	0	1.5	3	1.5	0	3	0	3	1.5	1.5	0	3	0	0	21	2.75	0	0	2.75	5.5	5.5	16.5	47.5	excessive
31	2	1	Secondary level or below	unemployed	163	80.1	24.5	14.1	1365	12724	10000-30000	No	normal weight	3	4	2	1	10	3	6	3	1.5	3	3	1.5	0	1.5	3	0	0	3	1.5	3	0	33	0	2.75	0	5.5	5.5	5.5	19.25	62.25	excessive
32	2	1	Secondary level or below	other	163	80	24.5	13.4	1300	11393	10000-30000	No	normal weight	2	3	3	2	10	0	0	1.5	1.5	1.5	0	1.5	0	0	1.5	1.5	1.5	3	1.5	3	1	19	2.75	5.5	5.5	0	5.5	5.5	24.75	53.75	excessive
29	3	2	College level	office clerk	163	65	24.5	15	1027	3973	<5000	Yes	normal weight	3	3	2	2	10	6	6	0	3	1.5	3	0	1.5	0	3	0	3	3	3	1.5	1	35.5	5.5	0	5.5	2.75	5.5	5.5	24.75	70.25	excessive
31	2	1	College level	freelance work	162	80.1	24.5	13.8	1504	3739	<5000	No	normal weight	3	3	3	1	10	3	0	3	3	3	3	1.5	1.5	3	3	0	1.5	0	3	1.5	0	30	5.5	5.5	5.5	2.75	5.5	0	24.75	64.75	excessive
41	4	1	University level	professional and technical staff	162	64	24.5	10	1181	18127	10000-30000	No	normal weight	3	2	3	2	10	0	0	3	1.5	1.5	0	1.5	1.5	3	1.5	3	1.5	0	1.5	0	0.5	20	2.75	2.75	2.75	5.5	5.5	5.5	24.75	54.75	adequate
27	2	0	College level	freelance work	161	80	24.5	13.2	1379	14723	10000-30000	Yes	normal weight	3	2	3	2	10	6	3	1.5	3	1.5	1.5	1.5	3	1.5	1.5	3	3	0	1.5	1.5	1	34	5.5	2.75	5.5	0	5.5	5.5	24.75	68.75	excessive
29	3	0	Secondary level or below	professional and technical staff	161	63.5	24.5	13.8	1146	27727	10000-30000	No	normal weight	3	2	3	2	10	3	0	3	1.5	3	1.5	0	3	1.5	0	0	3	1.5	1.5	1.5	0	24	0	5.5	5.5	0	5.5	5.5	22	56	excessive
31	2	1	Secondary level or below	professional and technical staff	160	80.1	24.5	13.8	1312	31587	>30000	No	normal weight	3	3	2	2	10	3	0	1.5	3	0	1.5	0	0	3	3	1.5	0	1.5	0	0	0.5	18.5	5.5	2.75	5.5	5.5	0	5.5	24.75	53.25	excessive
33	1	1	Graduate level or above	office clerk	160	61	24.5	15	1296	13088	10000-30000	No	normal weight	3	4	1	2	10	3	6	0	3	3	1.5	0	1.5	1.5	1.5	1.5	3	1.5	3	1.5	1	32.5	5.5	5.5	2.75	2.75	5.5	0	22	64.5	excessive
32	2	1	College level	freelance work	158	50	24.5	13.6	1448	32545	>30000	No	normal weight	2	4	2	2	10	3	3	1.5	0	0	3	0	3	3	1.5	1.5	3	3	1.5	0	0.5	27.5	0	0	5.5	5.5	5.5	5.5	22	59.5	excessive
29	1	1	University level	office clerk	157	48	24.5	19	1388	6762	5000-10000	No	normal weight	3	2	3	2	10	3	6	0	1.5	3	0	1.5	3	1.5	3	0	3	3	3	3	0	34.5	5.5	5.5	5.5	0	5.5	0	22	66.5	excessive
32	2	1	Secondary level or below	civil servant	152	55	24.5	13.4	1278	26418	10000-30000	Yes	normal weight	2	4	2	2	10	3	0	0	3	0	0	1.5	3	1.5	0	1.5	1.5	3	0	1.5	0.5	20	0	2.75	5.5	5.5	0	5.5	19.25	49.25	excessive
31	1	1	College level	office clerk	178	92	24.6	15	1411	34639	>30000	No	normal weight	2	4	2	2	10	6	3	1.5	0	0	3	3	0	1.5	1.5	3	1.5	3	0	1.5	0	28.5	2.75	2.75	5.5	2.75	5.5	5.5	24.75	63.25	excessive
26	2	1	Graduate level or above	professional and technical staff	174	86.9	24.6	20	1353	23848	10000-30000	No	normal weight	3	2	3	2	10	0	3	3	1.5	3	0	0	0	3	1.5	0	0	1.5	0	0	0	16.5	0	5.5	5.5	5.5	5.5	5.5	27.5	54	excessive
32	2	1	College level	Enterprise administrator	170	53	24.6	13.4	1404	23643	10000-30000	No	normal weight	3	2	3	2	10	0	3	0	0	3	3	3	1.5	1.5	3	0	0	3	0	0	0.5	21.5	2.75	5.5	0	5.5	0	5.5	19.25	50.75	excessive
31	1	1	University level	office clerk	168	83	24.6	18	1133	25649	10000-30000	No	normal weight	3	2	3	2	10	0	3	0	0	3	3	0	3	0	3	1.5	3	0	3	3	0.5	26	0	5.5	5.5	5.5	5.5	0	22	58	excessive
39	2	2	College level	office clerk	167	65.5	24.6	20	1476	28084	10000-30000	No	normal weight	2	4	2	2	10	6	6	3	1.5	0	1.5	3	0	1.5	1.5	1.5	3	0	0	1.5	0.5	30.5	5.5	2.75	2.75	5.5	0	5.5	22	62.5	excessive
31	2	1	College level	professional and technical staff	166	52	24.6	13.9	1283	6898	5000-10000	No	normal weight	3	3	2	2	10	6	6	3	3	3	0	1.5	0	1.5	1.5	3	0	1.5	0	0	1	31	2.75	5.5	0	5.5	5.5	5.5	24.75	65.75	excessive
29	3	0	Secondary level or below	unemployed	165	67	24.6	14.5	1268	5496	5000-10000	Yes	normal weight	1	4	3	2	10	6	6	3	1.5	0	1.5	1.5	3	0	1.5	0	1.5	1.5	1.5	0	1	29.5	5.5	2.75	5.5	2.75	5.5	5.5	27.5	67	excessive
32	2	1	College level	freelance work	165	61	24.6	13.5	1085	17672	10000-30000	No	normal weight	1	4	3	2	10	3	3	3	1.5	3	0	0	3	3	1.5	3	0	1.5	1.5	3	0.5	30.5	2.75	5.5	2.75	2.75	5.5	0	19.25	59.75	excessive
33	2	2	Graduate level or above	office clerk	165	51	24.6	15	1363	16907	10000-30000	No	normal weight	3	2	3	2	10	6	6	3	1.5	3	3	3	1.5	0	1.5	1.5	0	1.5	0	1.5	0	33	2.75	2.75	5.5	2.75	5.5	5.5	24.75	67.75	excessive
32	2	1	College level	student	164	80.1	24.6	13.5	1378	18923	10000-30000	No	normal weight	3	1	3	2	9	0	6	3	3	0	3	0	1.5	1.5	0	1.5	3	3	1.5	3	0	30	0	5.5	2.75	5.5	5.5	5.5	24.75	63.75	excessive
32	2	2	College level	other	164	78	24.6	5	1181	18939	10000-30000	No	normal weight	2	4	2	2	10	0	6	0	3	1.5	1.5	0	0	0	0	3	0	3	0	3	1	22	5.5	2.75	5.5	5.5	5.5	0	24.75	56.75	inadequate
31	2	1	Secondary level or below	freelance work	164	69	24.6	14.2	1435	21491	10000-30000	No	normal weight	1	4	3	2	10	3	6	0	3	3	1.5	3	1.5	1.5	1.5	0	1.5	1.5	3	1.5	1	32.5	5.5	0	5.5	5.5	5.5	0	22	64.5	excessive
32	2	2	College level	office clerk	164	51	24.6	15	1334	12396	10000-30000	Yes	normal weight	2	4	2	2	10	6	6	3	1.5	1.5	3	0	1.5	3	3	3	3	3	0	0	0.5	38	2.75	0	0	2.75	5.5	5.5	16.5	64.5	excessive
32	2	1	Graduate level or above	professional and technical staff	163	70	24.6	13.7	1119	32783	>30000	No	normal weight	3	4	1	2	10	6	0	1.5	0	1.5	3	3	3	3	3	3	3	0	1.5	3	1	35.5	0	5.5	5.5	5.5	0	5.5	22	67.5	excessive
31	2	1	Secondary level or below	professional and technical staff	163	53	24.6	13.9	1152	28025	10000-30000	No	normal weight	3	4	1	2	10	6	6	1.5	3	3	3	1.5	0	1.5	1.5	3	1.5	1.5	0	1.5	0	34.5	2.75	2.75	5.5	2.75	5.5	5.5	24.75	69.25	excessive
33	2	1	Graduate level or above	Enterprise administrator	162	80.1	24.6	13.8	1185	11131	10000-30000	No	normal weight	3	2	3	2	10	3	0	1.5	1.5	0	3	3	3	3	1.5	3	0	0	3	0	0	25.5	0	5.5	2.75	5.5	5.5	5.5	24.75	60.25	excessive
32	2	1	Secondary level or below	civil servant	162	80	24.6	13.1	1301	23950	10000-30000	No	normal weight	3	2	3	2	10	0	6	0	1.5	3	1.5	3	3	1.5	3	0	0	1.5	0	1.5	0	25.5	5.5	2.75	5.5	5.5	5.5	0	24.75	60.25	excessive
31	2	1	University level	office clerk	162	75	24.6	15	1279	13215	10000-30000	No	normal weight	3	3	2	2	10	6	0	1.5	0	0	3	3	0	1.5	3	0	3	1.5	1.5	3	1	28	5.5	0	5.5	5.5	0	5.5	22	60	excessive
31	2	1	University level	other	160	80.1	24.6	13.9	1192	10942	10000-30000	No	normal weight	3	4	1	2	10	6	0	3	1.5	0	3	3	1.5	1.5	0	3	1.5	1.5	1.5	3	0.5	30.5	2.75	0	0	5.5	5.5	0	13.75	54.25	excessive
27	2	1	College level	professional and technical staff	160	63	24.6	13.9	1438	31739	>30000	No	normal weight	3	3	3	1	10	0	6	3	0	1.5	1.5	0	3	0	1.5	0	1.5	3	3	0	0.5	24.5	2.75	5.5	5.5	5.5	5.5	0	24.75	59.25	excessive
35	1	1	College level	professional and technical staff	160	59	24.6	20	1246	26334	10000-30000	No	normal weight	3	3	2	2	10	3	6	1.5	1.5	0	0	1.5	3	0	0	1.5	1.5	1.5	0	0	0	21	5.5	2.75	5.5	5.5	5.5	0	24.75	55.75	excessive
32	2	1	Secondary level or below	unemployed	160	55	24.6	13.5	1276	28687	10000-30000	No	normal weight	3	3	2	2	10	6	3	1.5	0	1.5	3	3	3	3	1.5	0	1.5	3	3	1.5	0.5	35	5.5	0	2.75	5.5	5.5	5.5	24.75	69.75	excessive
31	2	1	Graduate level or above	civil servant	158	80.1	24.6	13.7	1294	14317	10000-30000	No	normal weight	3	3	2	2	10	0	3	0	1.5	0	1.5	1.5	3	1.5	3	1.5	3	1.5	3	1.5	1	26.5	5.5	0	2.75	2.75	5.5	5.5	22	58.5	excessive
31	2	1	Secondary level or below	civil servant	157	72	24.6	14	1264	14834	10000-30000	No	normal weight	3	3	3	1	10	0	6	3	1.5	1.5	0	0	3	3	1.5	3	3	3	0	0	1	29.5	2.75	5.5	5.5	0	5.5	5.5	24.75	64.25	excessive
31	2	1	Secondary level or below	unemployed	155	80.1	24.6	13.8	1314	19957	10000-30000	No	normal weight	2	4	3	2	11	6	3	3	3	1.5	0	0	3	3	1.5	3	3	1.5	1.5	0	0.5	33.5	2.75	5.5	2.75	2.75	5.5	5.5	24.75	69.25	excessive
31	2	1	Secondary level or below	freelance work	154	50	24.6	14.2	1246	9567	5000-10000	No	normal weight	3	3	3	1	10	3	3	0	0	3	0	3	1.5	0	1.5	3	0	1.5	0	1.5	0.5	21.5	0	2.75	2.75	5.5	5.5	5.5	22	53.5	excessive
31	2	1	University level	professional and technical staff	152	64	24.6	13.8	1269	22373	10000-30000	No	normal weight	3	2	3	2	10	3	3	0	3	0	3	3	3	0	3	1.5	1.5	3	3	1.5	1	32.5	5.5	2.75	2.75	5.5	0	5.5	22	64.5	excessive
20	1	1	College level	office clerk	173	80.1	24.7	20	1250	16683	10000-30000	No	normal weight	1	4	3	2	10	0	6	1.5	0	0	1.5	0	1.5	1.5	3	3	0	1.5	0	0	0	19.5	5.5	5.5	0	2.75	5.5	5.5	24.75	54.25	excessive
32	2	0	Graduate level or above	unemployed	173	74	24.7	13.9	1177	10877	10000-30000	No	normal weight	3	4	2	1	10	0	6	3	0	1.5	0	0	1.5	1.5	1.5	1.5	1.5	0	1.5	1.5	0.5	21.5	2.75	5.5	5.5	5.5	5.5	0	24.75	56.25	excessive
31	2	1	College level	professional and technical staff	172	80.1	24.7	13.8	1392	26852	10000-30000	No	normal weight	3	3	3	1	10	3	6	1.5	0	3	1.5	3	0	1.5	0	0	0	3	3	3	0.5	29	5.5	5.5	0	5.5	0	5.5	22	61	excessive
31	2	1	Secondary level or below	professional and technical staff	171	67.5	24.7	13.9	1189	3586	<5000	No	normal weight	2	3	3	2	10	0	0	0	0	1.5	0	1.5	0	1.5	0	1.5	0	0	0	3	0.5	9.5	5.5	2.75	5.5	5.5	0	5.5	24.75	44.25	excessive
32	2	1	College level	civil servant	168	80.1	24.7	13.3	1207	25097	10000-30000	No	normal weight	2	4	2	2	10	3	0	1.5	1.5	1.5	1.5	0	0	1.5	1.5	3	0	1.5	1.5	0	0	18	5.5	2.75	0	5.5	5.5	5.5	24.75	52.75	excessive
32	2	1	College level	professional and technical staff	168	80	24.7	13.2	1329	34254	>30000	No	normal weight	1	4	3	2	10	3	0	3	3	1.5	1.5	0	3	0	0	1.5	0	3	1.5	0	0.5	21.5	5.5	0	5.5	2.75	5.5	5.5	24.75	56.25	excessive
32	2	1	Graduate level or above	student	168	70	24.7	13.2	1303	24412	10000-30000	No	normal weight	3	3	2	2	10	6	0	0	0	3	0	1.5	0	3	1.5	3	1.5	0	3	1.5	0	24	0	2.75	5.5	5.5	0	5.5	19.25	53.25	excessive
31	2	1	College level	worker	167	80.1	24.7	13.7	1279	8240	5000-10000	No	normal weight	1	4	3	2	10	6	0	3	0	3	3	3	1.5	1.5	0	1.5	1.5	0	3	1.5	1	29.5	2.75	0	5.5	5.5	5.5	5.5	24.75	64.25	excessive
27	2	0	Graduate level or above	worker	167	67.8	24.7	13.7	1126	17879	10000-30000	No	normal weight	3	3	3	1	10	0	0	1.5	1.5	3	3	1.5	3	0	0	3	1.5	1.5	0	0	0.5	20	5.5	2.75	2.75	2.75	5.5	5.5	24.75	54.75	excessive
31	2	1	College level	Enterprise administrator	166	83	24.7	13.8	1206	3941	<5000	No	normal weight	3	1	3	2	9	6	3	1.5	0	0	3	0	0	0	3	3	1.5	0	1.5	1.5	0	24	0	5.5	5.5	2.75	5.5	0	19.25	52.25	excessive
31	2	1	College level	office clerk	165	78	24.7	15	1211	24587	10000-30000	No	normal weight	2	3	3	2	10	0	3	1.5	0	1.5	1.5	3	1.5	1.5	0	1.5	0	3	3	3	0	24	5.5	5.5	2.75	5.5	5.5	0	24.75	58.75	excessive
30	2	1	University level	other	165	70	24.7	10	1177	13838	10000-30000	Yes	normal weight	3	4	1	2	10	6	6	0	1.5	0	1.5	0	1.5	3	0	3	0	0	1.5	1.5	1	26.5	0	5.5	5.5	2.75	5.5	5.5	24.75	61.25	adequate
32	2	1	Graduate level or above	freelance work	164	80	24.7	12.8	1428	8896	5000-10000	No	normal weight	2	4	2	2	10	3	0	3	0	3	1.5	3	1.5	0	0	3	0	3	3	3	0.5	27.5	5.5	5.5	2.75	0	5.5	5.5	24.75	62.25	excessive
27	1	1	College level	unemployed	164	50.5	24.7	13.5	1142	33650	>30000	No	normal weight	1	4	3	2	10	6	0	0	3	1.5	1.5	0	3	0	1.5	1.5	1.5	0	1.5	0	0	21	0	2.75	5.5	2.75	5.5	5.5	22	53	excessive
33	4	1	College level	office clerk	163	68	24.7	16	1259	25597	10000-30000	No	normal weight	2	4	3	1	10	0	6	3	1.5	1.5	1.5	3	1.5	0	1.5	0	1.5	1.5	1.5	3	0.5	27.5	5.5	5.5	0	5.5	5.5	0	22	59.5	excessive
31	1	1	University level	office clerk	163	57	24.7	15	1167	7370	5000-10000	No	normal weight	3	3	3	1	10	6	3	0	1.5	0	0	1.5	0	1.5	1.5	0	0	1.5	3	3	0	22.5	5.5	5.5	5.5	2.75	0	5.5	24.75	57.25	excessive
32	2	1	Graduate level or above	farmer	160	135	24.7	13.3	1150	12220	10000-30000	No	normal weight	3	2	3	2	10	3	6	1.5	1.5	1.5	3	1.5	1.5	0	0	0	0	3	0	0	1	23.5	2.75	5.5	5.5	5.5	5.5	0	24.75	58.25	excessive
31	2	2	University level	office clerk	160	58.4	24.7	16	1132	7403	5000-10000	No	normal weight	3	3	2	2	10	0	0	3	0	3	0	1.5	0	3	1.5	3	0	3	0	3	1	22	2.75	2.75	2.75	5.5	5.5	5.5	24.75	56.75	excessive
27	1	1	University level	student	158	58	24.7	21	1315	21819	10000-30000	No	normal weight	3	2	3	2	10	3	0	1.5	3	0	3	1.5	1.5	1.5	1.5	3	0	3	0	3	1	26.5	2.75	2.75	2.75	5.5	5.5	5.5	24.75	61.25	excessive
39	3	2	University level	office clerk	156	66	24.7	7	1399	27451	10000-30000	No	normal weight	3	3	3	1	10	0	0	3	3	0	1.5	0	3	1.5	0	3	1.5	0	0	0	1	17.5	5.5	5.5	2.75	2.75	5.5	0	22	49.5	adequate
32	2	1	Secondary level or below	student	155	47.5	24.7	12.5	1366	7444	5000-10000	No	normal weight	3	3	3	1	10	6	3	3	0	1.5	3	3	1.5	1.5	0	1.5	3	1.5	1.5	0	0	30	0	5.5	0	2.75	5.5	5.5	19.25	59.25	excessive
34	3	1	College level	unemployed	172	56	24.8	14	1248	19713	10000-30000	No	normal weight	3	3	2	2	10	3	0	3	0	1.5	3	1.5	1.5	1.5	0	0	3	3	0	1.5	0.5	23	5.5	0	5.5	5.5	0	0	16.5	49.5	excessive
31	2	1	Secondary level or below	freelance work	168	80	24.8	13.2	1350	27323	10000-30000	No	normal weight	3	4	1	2	10	3	0	3	1.5	3	3	1.5	0	3	3	0	0	0	1.5	0	1	23.5	2.75	5.5	5.5	5.5	0	5.5	24.75	58.25	excessive
31	2	1	Graduate level or above	civil servant	167	67	24.8	13.3	1343	22780	10000-30000	No	normal weight	3	3	3	1	10	6	3	1.5	1.5	3	1.5	1.5	3	0	0	3	0	0	0	3	0	27	5.5	5.5	5.5	0	0	5.5	22	59	excessive
30	1	1	Graduate level or above	student	166	56	24.8	10	1218	31254	>30000	Yes	normal weight	3	3	2	2	10	0	0	0	1.5	0	0	1.5	1.5	3	0	3	3	1.5	0	0	0	15	5.5	2.75	5.5	5.5	0	5.5	24.75	49.75	adequate
31	2	1	University level	civil servant	165	84	24.8	13.4	1281	21231	10000-30000	Yes	normal weight	3	2	3	2	10	0	3	0	1.5	3	3	0	1.5	0	1.5	1.5	3	1.5	0	0	0.5	20	5.5	5.5	2.75	5.5	0	0	19.25	49.25	excessive
31	1	0	Graduate level or above	civil servant	165	67.2	24.8	18	1322	8251	5000-10000	No	normal weight	2	4	2	2	10	3	3	1.5	3	0	0	0	3	0	0	1.5	1.5	1.5	0	1.5	0	19.5	0	2.75	5.5	5.5	5.5	5.5	24.75	54.25	excessive
26	1	0	College level	office clerk	164	78	24.8	13	1315	31271	>30000	No	normal weight	2	3	3	2	10	0	3	1.5	3	0	3	1.5	1.5	3	0	1.5	3	0	1.5	3	1	26.5	2.75	5.5	5.5	5.5	0	5.5	24.75	61.25	excessive
32	2	1	College level	worker	163	85	24.8	13.2	1305	20329	10000-30000	No	normal weight	3	2	3	2	10	3	0	3	0	0	0	3	1.5	0	0	3	1.5	0	1.5	0	0.5	17	5.5	2.75	0	5.5	5.5	5.5	24.75	51.75	excessive
31	2	1	College level	professional and technical staff	163	80.1	24.8	13.4	1283	25983	10000-30000	No	normal weight	3	4	1	2	10	3	3	1.5	3	3	0	1.5	1.5	0	1.5	3	1.5	1.5	1.5	1.5	0.5	27.5	5.5	5.5	2.75	0	5.5	5.5	24.75	62.25	excessive
37	3	1	College level	office clerk	163	67	24.8	11	1421	5957	5000-10000	No	normal weight	3	2	3	2	10	3	3	1.5	1.5	1.5	0	3	1.5	0	0	1.5	1.5	1.5	0	1.5	1	22	5.5	5.5	5.5	2.75	0	5.5	24.75	56.75	adequate
32	2	1	College level	freelance work	162	81	24.8	12.7	1431	32978	>30000	No	normal weight	1	4	3	2	10	0	6	3	3	0	1.5	1.5	1.5	0	3	0	3	3	3	1.5	0.5	30.5	2.75	5.5	0	5.5	5.5	5.5	24.75	65.25	excessive
39	3	2	Graduate level or above	civil servant	162	68	24.8	13.7	1354	19552	10000-30000	No	normal weight	3	2	3	2	10	3	0	1.5	3	0	1.5	3	0	3	0	3	1.5	0	1.5	1.5	0	22.5	5.5	0	5.5	2.75	5.5	5.5	24.75	57.25	excessive
28	2	0	University level	other	162	66	24.8	9	1619	20867	10000-30000	No	normal weight	2	4	3	1	10	3	6	0	3	1.5	0	1.5	1.5	3	1.5	3	0	3	1.5	1.5	0	30	0	5.5	2.75	5.5	5.5	5.5	24.75	64.75	adequate
26	1	0	University level	office clerk	162	65	24.8	10	1257	8995	5000-10000	Yes	normal weight	3	4	2	1	10	0	0	0	3	0	3	1.5	0	0	0	3	0	1.5	3	0	0	15	5.5	2.75	5.5	0	5.5	5.5	24.75	49.75	adequate
31	2	1	Graduate level or above	unemployed	162	55	24.8	13.5	1359	27832	10000-30000	No	normal weight	3	4	2	1	10	3	3	1.5	0	3	0	0	0	0	1.5	3	3	1.5	3	1.5	0	24	5.5	0	5.5	2.75	5.5	5.5	24.75	58.75	excessive
31	2	1	Graduate level or above	other	161	80.1	24.8	13.7	1351	7680	5000-10000	No	normal weight	3	4	3	1	11	3	6	3	3	0	3	0	1.5	0	0	3	1.5	3	0	0	0.5	27.5	2.75	5.5	5.5	5.5	5.5	0	24.75	63.25	excessive
36	1	1	Graduate level or above	professional and technical staff	161	60	24.8	5	1281	34454	>30000	No	normal weight	2	4	2	2	10	0	3	0	3	0	3	1.5	3	0	1.5	1.5	0	3	3	3	1	26.5	2.75	5.5	5.5	2.75	0	5.5	22	58.5	inadequate
32	2	1	Secondary level or below	freelance work	160	80	24.8	13	1184	14059	10000-30000	No	normal weight	1	4	3	2	10	0	0	1.5	3	0	0	3	0	3	0	1.5	3	3	3	3	0	24	5.5	0	0	5.5	5.5	5.5	22	56	excessive
37	2	1	University level	unemployed	160	74	24.8	13.1	1269	29947	10000-30000	No	normal weight	3	4	2	1	10	6	0	0	1.5	0	0	0	0	3	1.5	1.5	3	3	1.5	3	0	24	5.5	2.75	2.75	2.75	5.5	5.5	24.75	58.75	excessive
32	2	1	Secondary level or below	worker	160	72	24.8	13.2	1464	19030	10000-30000	No	normal weight	3	2	3	2	10	3	6	0	1.5	3	0	1.5	0	0	1.5	3	0	0	0	1.5	0	21	5.5	5.5	2.75	5.5	0	0	19.25	50.25	excessive
38	5	2	University level	freelance work	160	69	24.8	12	1349	6419	5000-10000	No	normal weight	3	4	1	2	10	0	0	1.5	0	3	1.5	0	3	1.5	1.5	3	3	3	0	3	1	25	0	5.5	5.5	2.75	5.5	5.5	24.75	59.75	excessive
31	2	1	Graduate level or above	unemployed	160	59.5	24.8	13.5	1325	17799	10000-30000	No	normal weight	2	4	2	2	10	6	0	3	3	3	1.5	0	0	1.5	3	3	1.5	1.5	0	0	0	27	5.5	2.75	5.5	0	5.5	5.5	24.75	61.75	excessive
41	3	1	Secondary level or below	individual household	159	62.5	24.8	12.5	1322	18430	10000-30000	No	normal weight	3	3	3	1	10	3	3	1.5	1.5	0	3	0	0	0	1.5	1.5	0	0	3	3	1	22	2.75	2.75	0	5.5	5.5	5.5	22	54	excessive
30	2	2	Secondary level or below	other	158	80.2	24.8	13.9	1427	10365	10000-30000	Yes	normal weight	1	4	3	2	10	6	3	3	3	1.5	1.5	0	3	3	0	3	1.5	1.5	3	1.5	1	35.5	0	5.5	0	5.5	5.5	5.5	22	67.5	excessive
31	2	1	Graduate level or above	freelance work	158	80.1	24.8	13.4	1314	21189	10000-30000	No	normal weight	3	4	1	2	10	0	0	3	3	0	1.5	1.5	0	3	0	0	1.5	0	1.5	1.5	1	17.5	0	5.5	5.5	2.75	5.5	0	19.25	46.75	excessive
32	2	1	College level	freelance work	158	80.1	24.8	13.3	1328	11742	10000-30000	No	normal weight	2	4	2	2	10	3	0	0	0	0	3	3	0	0	3	1.5	3	3	1.5	1.5	0.5	23	2.75	5.5	5.5	5.5	0	5.5	24.75	57.75	excessive
32	1	1	Graduate level or above	professional and technical staff	158	62	24.8	8	1227	26482	10000-30000	No	normal weight	3	2	3	2	10	6	3	0	3	1.5	0	1.5	1.5	1.5	3	3	0	1.5	1.5	1.5	0	28.5	5.5	5.5	0	2.75	5.5	5.5	24.75	63.25	adequate
28	2	0	University level	office clerk	157	72	24.8	15	1325	22996	10000-30000	No	normal weight	2	4	2	2	10	3	3	3	3	3	0	3	3	1.5	1.5	3	1.5	3	3	0	0	34.5	5.5	2.75	5.5	5.5	0	5.5	24.75	69.25	excessive
35	5	1	Secondary level or below	student	155	88.1	24.8	13.6	1274	23238	10000-30000	No	normal weight	1	4	3	2	10	3	0	0	1.5	1.5	1.5	1.5	3	1.5	0	0	3	1.5	3	1.5	0.5	23	0	2.75	0	2.75	5.5	5.5	16.5	49.5	excessive
25	4	1	College level	other	155	43	24.8	15	1270	3894	<5000	No	normal weight	3	2	3	2	10	6	0	1.5	1.5	3	1.5	0	0	1.5	0	3	0	1.5	0	1.5	1	22	5.5	5.5	2.75	2.75	5.5	0	22	54	excessive
31	2	1	Graduate level or above	farmer	153	51.6	24.8	13.6	1317	11352	10000-30000	No	normal weight	3	3	2	2	10	3	3	3	1.5	3	0	0	0	1.5	3	3	3	1.5	1.5	0	0.5	27.5	5.5	5.5	5.5	2.75	0	5.5	24.75	62.25	excessive
31	2	1	Graduate level or above	individual household	175	80	24.9	13	1320	13955	10000-30000	No	normal weight	3	4	3	0	10	3	3	0	0	1.5	3	3	3	0	3	1.5	0	0	1.5	1.5	1	25	5.5	5.5	2.75	5.5	5.5	0	24.75	59.75	excessive
28	4	0	Graduate level or above	office clerk	175	70	24.9	25	1375	19583	10000-30000	No	normal weight	2	4	3	1	10	0	3	3	1.5	3	0	1.5	0	1.5	0	3	3	3	3	0	0	25.5	5.5	2.75	2.75	2.75	5.5	5.5	24.75	60.25	excessive
39	3	1	College level	office clerk	172	53	24.9	15	1282	18741	10000-30000	No	normal weight	3	2	3	2	10	6	6	3	3	1.5	3	3	1.5	1.5	1.5	1.5	0	0	3	0	0	34.5	5.5	5.5	2.75	5.5	5.5	0	24.75	69.25	excessive
32	2	1	College level	other	170	91	24.9	13.1	1341	3647	<5000	No	normal weight	3	2	3	2	10	0	6	1.5	1.5	3	3	1.5	1.5	3	0	1.5	3	0	0	0	0	25.5	5.5	2.75	5.5	5.5	5.5	0	24.75	60.25	excessive
31	2	1	Secondary level or below	freelance work	170	80.1	24.9	13.3	1448	17297	10000-30000	No	normal weight	3	2	3	2	10	0	6	1.5	1.5	0	1.5	3	1.5	3	0	0	1.5	3	3	1.5	0.5	27.5	2.75	5.5	5.5	0	0	5.5	19.25	56.75	excessive
32	2	1	College level	worker	170	80	24.9	13.1	1309	26978	10000-30000	Yes	normal weight	3	4	1	2	10	3	6	0	3	3	3	3	0	3	3	3	3	3	0	0	0.5	36.5	5.5	5.5	0	2.75	0	5.5	19.25	65.75	excessive
31	2	1	University level	freelance work	168	80.1	24.9	13.2	1384	18352	10000-30000	No	normal weight	2	3	3	2	10	6	3	3	1.5	0	3	3	3	1.5	0	0	0	0	3	0	1	28	5.5	5.5	5.5	0	0	5.5	22	60	excessive
23	2	2	University level	unemployed	168	67	24.9	8.6	1416	3433	<5000	No	normal weight	2	3	3	2	10	6	3	3	0	3	0	3	3	3	3	0	1.5	1.5	3	1.5	0.5	35	5.5	0	2.75	5.5	5.5	5.5	24.75	69.75	adequate
31	2	1	College level	individual household	168	63	24.9	13.6	1442	27857	10000-30000	No	normal weight	1	4	3	2	10	0	0	0	1.5	3	1.5	1.5	1.5	1.5	0	1.5	1.5	0	1.5	0	1	16	2.75	5.5	2.75	2.75	5.5	5.5	24.75	50.75	excessive
32	2	1	Secondary level or below	other	167	65	24.9	12.8	1333	30784	>30000	No	normal weight	3	3	2	2	10	6	0	1.5	1.5	0	0	0	1.5	0	1.5	3	0	0	3	0	0	18	2.75	5.5	2.75	2.75	5.5	5.5	24.75	52.75	excessive
32	2	1	Graduate level or above	civil servant	165	80	24.9	12.9	1302	8103	5000-10000	No	normal weight	1	4	3	2	10	6	6	3	0	0	0	1.5	0	1.5	1.5	3	3	3	0	0	0.5	29	5.5	5.5	5.5	2.75	0	5.5	24.75	63.75	excessive
32	2	1	University level	freelance work	165	80	24.9	12.4	1619	29266	10000-30000	No	normal weight	1	4	3	2	10	3	0	3	3	1.5	0	1.5	1.5	0	1.5	1.5	3	1.5	3	0	0	24	5.5	5.5	5.5	5.5	0	5.5	27.5	61.5	excessive
33	2	1	Graduate level or above	freelance work	165	66	24.9	12.2	1181	12008	10000-30000	Yes	normal weight	3	3	2	2	10	6	6	3	3	1.5	0	3	3	3	3	3	0	1.5	1.5	3	1	41.5	2.75	5.5	5.5	0	5.5	5.5	24.75	76.25	excessive
31	2	1	College level	office clerk	165	60	24.9	13.3	1421	16088	10000-30000	Yes	normal weight	3	1	3	2	9	6	6	3	1.5	3	3	3	0	0	0	3	3	1.5	1.5	1.5	1	37	2.75	5.5	2.75	5.5	5.5	0	22	68	excessive
31	2	1	College level	unemployed	165	53	24.9	13.2	1388	15046	10000-30000	No	normal weight	3	2	3	2	10	6	0	1.5	3	3	0	1.5	0	1.5	0	0	0	0	1.5	1.5	1	20.5	5.5	5.5	2.75	0	5.5	5.5	24.75	55.25	excessive
32	2	1	College level	individual household	164	80	24.9	12.8	1370	5195	5000-10000	No	normal weight	3	3	2	2	10	6	6	0	3	1.5	3	1.5	3	1.5	3	3	0	3	0	1.5	0	36	5.5	2.75	5.5	5.5	5.5	0	24.75	70.75	excessive
27	1	0	University level	professional and technical staff	162	62	24.9	13	1301	9250	5000-10000	No	normal weight	3	4	2	1	10	3	0	1.5	3	1.5	3	0	3	1.5	0	0	1.5	3	1.5	0	0	22.5	0	5.5	5.5	0	5.5	5.5	22	54.5	excessive
30	2	1	University level	office clerk	161	47.5	24.9	17	1512	6918	5000-10000	Yes	normal weight	3	4	1	2	10	6	3	0	0	1.5	3	1.5	0	1.5	0	3	3	3	0	1.5	0	27	5.5	5.5	0	5.5	0	5.5	22	59	excessive
38	5	1	University level	freelance work	160	69	24.9	12	1389	18875	10000-30000	No	normal weight	3	4	1	2	10	3	0	0	1.5	0	1.5	1.5	0	0	0	1.5	1.5	1.5	3	1.5	1	17.5	5.5	2.75	0	5.5	5.5	5.5	24.75	52.25	excessive
31	3	1	University level	other	160	61.5	24.9	12	1390	30741	>30000	No	normal weight	2	3	3	2	10	6	3	0	1.5	0	0	1.5	1.5	1.5	3	1.5	3	0	0	0	0.5	23	5.5	2.75	5.5	5.5	0	5.5	24.75	57.75	excessive
40	5	2	University level	office clerk	160	57.5	24.9	30	1379	24533	10000-30000	No	normal weight	3	3	3	1	10	3	3	0	3	0	1.5	3	0	0	3	1.5	0	1.5	0	3	0	22.5	5.5	5.5	2.75	5.5	5.5	0	24.75	57.25	excessive
31	2	1	Secondary level or below	professional and technical staff	160	45	24.9	13.2	1395	9797	5000-10000	No	normal weight	1	4	3	2	10	6	3	1.5	3	1.5	3	0	3	3	1.5	0	3	0	1.5	3	1	34	2.75	5.5	0	5.5	5.5	5.5	24.75	68.75	excessive
31	2	1	Graduate level or above	Enterprise administrator	158	80.1	24.9	13.4	1442	8259	5000-10000	No	normal weight	2	4	2	2	10	6	6	3	1.5	1.5	1.5	3	1.5	3	1.5	1.5	1.5	3	0	1.5	1	37	5.5	2.75	2.75	2.75	5.5	5.5	24.75	71.75	excessive
32	2	1	Secondary level or below	unemployed	158	80	24.9	12.6	1344	26314	10000-30000	No	normal weight	3	3	3	1	10	0	0	3	1.5	1.5	3	3	1.5	0	1.5	0	3	1.5	0	1.5	0.5	21.5	2.75	5.5	0	5.5	5.5	5.5	24.75	56.25	excessive
31	2	1	Graduate level or above	civil servant	154	80.1	24.9	13.3	1441	22469	10000-30000	No	normal weight	3	4	1	2	10	3	3	0	0	0	3	1.5	1.5	1.5	3	3	3	1.5	1.5	1.5	0.5	27.5	5.5	5.5	2.75	0	5.5	0	19.25	56.75	excessive
32	2	1	Secondary level or below	unemployed	171	52	25	12.6	1346	16846	10000-30000	No	overweight	3	3	2	2	10	6	6	3	3	0	0	0	1.5	1.5	1.5	3	0	0	3	1.5	0	30	5.5	2.75	5.5	5.5	5.5	0	24.75	64.75	excessive
31	2	1	College level	professional and technical staff	170	65	25	13.6	1558	30575	>30000	No	overweight	3	2	3	2	10	3	3	0	3	3	1.5	1.5	0	3	3	0	1.5	3	1.5	1.5	0	28.5	2.75	5.5	2.75	5.5	5.5	5.5	27.5	66	excessive
31	1	0	University level	office clerk	166	59.4	25	20	1365	9011	5000-10000	No	overweight	1	4	3	2	10	3	0	3	3	1.5	0	1.5	0	1.5	3	3	3	0	1.5	0	0.5	24.5	5.5	5.5	2.75	5.5	5.5	0	24.75	59.25	excessive
31	2	1	Secondary level or below	worker	163	80.1	25	13.1	1515	24731	10000-30000	No	overweight	2	4	3	1	10	6	3	1.5	3	3	3	1.5	0	0	1.5	3	1.5	0	3	0	0	30	5.5	0	5.5	2.75	5.5	5.5	24.75	64.75	excessive
31	2	1	University level	other	163	71	25	13	1491	30867	>30000	No	overweight	2	4	3	2	11	6	3	3	1.5	3	0	3	1.5	0	1.5	0	1.5	1.5	0	0	0.5	26	5.5	0	5.5	2.75	5.5	5.5	24.75	61.75	excessive
27	3	2	College level	unemployed	162	68.5	25	16	1491	3423	<5000	No	overweight	3	3	3	1	10	0	3	1.5	1.5	1.5	1.5	3	3	3	3	1.5	0	3	1.5	1.5	1	29.5	5.5	5.5	2.75	5.5	0	0	19.25	58.75	excessive
32	2	1	Graduate level or above	civil servant	161	63	25	13	1462	19979	10000-30000	Yes	overweight	3	4	3	0	10	3	0	1.5	1.5	3	3	3	0	0	0	1.5	3	0	1.5	1.5	0.5	23	5.5	0	2.75	5.5	5.5	5.5	24.75	57.75	excessive
32	2	1	Graduate level or above	Enterprise administrator	160	80	25	12.8	1415	28080	10000-30000	No	overweight	3	3	3	1	10	3	3	1.5	1.5	0	3	3	3	3	1.5	0	0	3	0	3	0.5	29	2.75	0	2.75	5.5	5.5	5.5	22	61	excessive
31	1	0	Secondary level or below	civil servant	160	64	25	13.7	1134	27999	10000-30000	No	overweight	3	2	3	2	10	3	0	3	1.5	0	0	0	1.5	3	0	0	1.5	1.5	0	1.5	1	17.5	2.75	2.75	5.5	2.75	5.5	5.5	24.75	52.25	excessive
32	2	1	Secondary level or below	unemployed	160	53.5	25	12.5	1299	19821	10000-30000	No	overweight	3	2	3	2	10	0	3	0	3	3	1.5	1.5	1.5	1.5	1.5	3	1.5	3	3	3	0.5	30.5	5.5	5.5	5.5	2.75	5.5	0	24.75	65.25	excessive
26	1	1	University level	office clerk	160	43	25	14	1613	29530	10000-30000	Yes	overweight	3	4	1	2	10	6	3	1.5	1.5	1.5	0	0	3	0	3	0	3	0	1.5	3	0	27	5.5	2.75	5.5	0	5.5	5.5	24.75	61.75	excessive
32	2	1	Secondary level or below	unemployed	158	80	25	12.4	1391	33416	>30000	No	overweight	3	2	3	2	10	3	0	1.5	1.5	1.5	1.5	3	3	0	1.5	1.5	0	0	3	3	0	24	0	2.75	5.5	5.5	5.5	5.5	24.75	58.75	excessive
24	2	0	College level	office clerk	158	55.5	25	12.5	1462	28907	10000-30000	No	overweight	2	4	2	2	10	6	3	0	0	1.5	0	0	3	3	1.5	0	0	3	1.5	3	0.5	26	5.5	2.75	2.75	2.75	5.5	5.5	24.75	60.75	excessive
32	2	1	Secondary level or below	professional and technical staff	157	80	25	12.5	1356	34757	>30000	No	overweight	3	4	1	2	10	6	3	3	0	1.5	0	0	3	1.5	0	3	1.5	1.5	3	3	0	30	2.75	5.5	5.5	5.5	0	5.5	24.75	64.75	excessive
36	1	0	University level	office clerk	155	66	25	9	1267	33142	>30000	No	overweight	1	4	3	2	10	3	0	3	3	1.5	1.5	0	3	0	0	1.5	0	3	1.5	0	0.5	21.5	5.5	0	5.5	2.75	5.5	5.5	24.75	56.25	adequate
31	2	1	Graduate level or above	freelance work	155	43	25	13.5	1578	34838	>30000	No	overweight	3	1	3	2	9	3	3	1.5	3	3	0	0	0	0	3	0	1.5	3	1.5	1.5	1	25	5.5	2.75	5.5	5.5	5.5	0	24.75	58.75	excessive
32	2	1	College level	other	150	80	25	12.5	1362	24994	10000-30000	No	overweight	3	3	3	1	10	3	0	0	1.5	0	1.5	3	0	3	3	1.5	1.5	0	1.5	0	0	19.5	2.75	5.5	5.5	2.75	0	5.5	22	51.5	excessive
32	2	1	College level	freelance work	170	80	25.1	12.5	1487	10444	10000-30000	No	overweight	3	2	3	2	10	3	6	3	0	1.5	1.5	0	1.5	1.5	0	1.5	1.5	0	0	0	0.5	21.5	0	0	2.75	5.5	5.5	5.5	19.25	50.75	excessive
35	1	0	College level	office clerk	168	68	25.1	10	1533	4040	<5000	No	overweight	3	2	3	2	10	3	0	1.5	3	1.5	1.5	0	3	3	0	3	3	3	1.5	1.5	0	28.5	2.75	5.5	5.5	5.5	0	5.5	24.75	63.25	adequate
37	6	2	Secondary level or below	worker	167	71	25.1	6	1358	9177	5000-10000	No	overweight	2	4	2	2	10	6	3	0	1.5	0	0	1.5	0	0	3	3	1.5	3	3	0	0.5	26	5.5	5.5	2.75	5.5	0	5.5	24.75	60.75	inadequate
31	3	2	University level	farmer	167	70	25.1	13.7	1272	25556	10000-30000	No	overweight	3	4	1	2	10	6	0	3	0	0	3	0	3	1.5	1.5	1.5	3	1.5	1.5	3	1	29.5	5.5	2.75	5.5	5.5	0	5.5	24.75	64.25	excessive
37	3	1	College level	office clerk	167	69	25.1	17	1285	16592	10000-30000	Yes	overweight	3	3	2	2	10	0	6	1.5	0	1.5	1.5	0	1.5	3	1.5	0	1.5	0	3	1.5	1	23.5	5.5	2.75	0	5.5	5.5	5.5	24.75	58.25	excessive
25	8	1	Secondary level or below	other	167	67	25.1	10	1206	12052	10000-30000	No	overweight	3	4	1	2	10	3	3	0	0	0	3	1.5	1.5	1.5	3	3	3	1.5	1.5	1.5	0.5	27.5	5.5	5.5	2.75	0	5.5	0	19.25	56.75	adequate
39	4	1	College level	office clerk	165	80	25.1	24	1555	25621	10000-30000	No	overweight	3	2	3	2	10	0	6	3	0	0	3	0	1.5	3	3	3	1.5	1.5	0	3	1	29.5	2.75	5.5	5.5	0	5.5	5.5	24.75	64.25	excessive
39	1	1	University level	individual household	161	64	25.1	7	1266	18912	10000-30000	No	overweight	1	4	3	2	10	0	3	3	3	3	0	1.5	0	1.5	3	1.5	1.5	0	3	1.5	0	25.5	2.75	2.75	2.75	5.5	5.5	5.5	24.75	60.25	adequate
32	2	1	Graduate level or above	freelance work	171	79.9	25.2	11.8	1473	18225	10000-30000	No	overweight	3	2	3	2	10	3	6	3	0	1.5	1.5	0	1.5	1.5	0	1.5	1.5	0	0	0	0.5	21.5	0	0	2.75	5.5	5.5	5.5	19.25	50.75	excessive
32	2	1	Secondary level or below	other	166	80	25.2	12.2	1523	26761	10000-30000	No	overweight	1	4	3	2	10	3	0	3	0	0	1.5	3	1.5	1.5	0	1.5	0	3	1.5	3	1	23.5	5.5	2.75	2.75	2.75	5.5	5.5	24.75	58.25	excessive
32	2	1	Graduate level or above	civil servant	165	80.1	25.2	12.6	1606	24266	10000-30000	No	overweight	1	4	3	2	10	0	0	0	0	1.5	0	0	0	3	3	1.5	0	1.5	3	3	0.5	17	2.75	2.75	2.75	5.5	5.5	5.5	24.75	51.75	excessive
32	2	1	College level	other	162	80	25.2	12	1498	32802	>30000	No	overweight	3	4	0	2	9	0	0	0	1.5	0	3	0	1.5	1.5	3	1.5	3	1.5	0	3	0.5	20	2.75	5.5	0	0	5.5	5.5	19.25	48.25	excessive
27	1	1	Secondary level or below	office clerk	159	66	25.2	10	1431	17368	10000-30000	No	overweight	2	4	2	2	10	0	0	3	0	0	1.5	0	3	3	0	3	3	1.5	3	0	0.5	21.5	5.5	0	2.75	5.5	5.5	5.5	24.75	56.25	adequate
31	4	1	Secondary level or below	office clerk	158	57	25.2	12.9	1670	21068	10000-30000	No	overweight	1	4	3	2	10	3	3	1.5	3	1.5	1.5	0	1.5	1.5	1.5	1.5	3	0	0	0	0	22.5	5.5	2.75	2.75	0	5.5	5.5	22	54.5	excessive
31	2	1	Secondary level or below	freelance work	157	80.1	25.2	12.8	1663	17132	10000-30000	No	overweight	3	2	3	2	10	6	6	0	0	3	3	3	1.5	1.5	1.5	3	3	1.5	0	0	0.5	33.5	2.75	2.75	0	2.75	5.5	5.5	19.25	62.75	excessive
37	4	1	University level	office clerk	166	69	25.3	15	1311	18139	10000-30000	No	overweight	3	4	1	2	10	6	6	3	1.5	1.5	1.5	0	3	1.5	3	0	1.5	0	0	0	0	28.5	5.5	5.5	5.5	2.75	5.5	0	24.75	63.25	excessive
31	2	1	College level	freelance work	163	80.1	25.3	12.4	1759	13100	10000-30000	No	overweight	3	2	3	2	10	3	6	0	0	1.5	3	1.5	0	0	3	3	0	1.5	3	3	0	28.5	0	5.5	2.75	5.5	5.5	5.5	24.75	63.25	excessive
32	1	0	Secondary level or below	civil servant	166	70	25.4	14.7	1229	20043	10000-30000	No	overweight	2	3	3	2	10	0	0	3	3	3	3	3	0	0	1.5	1.5	1.5	1.5	3	1.5	1	26.5	2.75	2.75	5.5	5.5	5.5	0	22	58.5	excessive
35	1	1	College level	other	165	70.8	25.4	6	1272	23165	10000-30000	No	overweight	2	3	3	2	10	3	0	1.5	0	1.5	0	3	1.5	1.5	1.5	3	0	0	3	3	1	23.5	2.75	0	5.5	2.75	5.5	0	16.5	50	inadequate
30	1	0	Graduate level or above	office clerk	162	70	25.4	10	1642	30007	>30000	No	overweight	3	2	3	2	10	3	0	3	0	1.5	0	3	3	1.5	3	3	3	1.5	1.5	3	1	31	5.5	2.75	2.75	0	0	0	11	52	adequate
39	1	1	Secondary level or below	office clerk	160	70	25.4	13	1315	26310	10000-30000	No	overweight	3	3	2	2	10	3	6	3	1.5	3	1.5	1.5	1.5	0	3	0	1.5	3	1.5	3	1	34	5.5	2.75	2.75	2.75	5.5	5.5	24.75	68.75	excessive
39	1	1	Secondary level or below	office clerk	160	70	25.4	13	1485	16688	10000-30000	No	overweight	3	4	2	1	10	6	6	1.5	1.5	0	3	1.5	3	0	3	1.5	0	3	0	0	0.5	30.5	5.5	2.75	5.5	5.5	5.5	0	24.75	65.25	excessive
25	4	1	College level	unemployed	160	67	25.4	10	1312	26700	10000-30000	No	overweight	3	2	3	2	10	3	0	3	0	1.5	0	3	3	1.5	3	3	3	1.5	1.5	3	1	31	5.5	2.75	2.75	0	0	0	11	52	adequate
37	2	1	College level	professional and technical staff	160	65	25.4	13.5	1508	31585	>30000	No	overweight	3	4	2	1	10	3	0	3	3	0	3	3	0	3	3	1.5	0	0	1.5	3	0	27	5.5	2.75	5.5	5.5	5.5	0	24.75	61.75	excessive
31	2	0	Secondary level or below	freelance work	160	65	25.4	13	1302	17627	10000-30000	No	overweight	3	3	3	1	10	3	6	0	1.5	0	3	0	0	0	1.5	0	0	1.5	1.5	0	0	18	5.5	5.5	2.75	0	5.5	5.5	24.75	52.75	excessive
29	2	1	Secondary level or below	office clerk	168	61	25.5	9	1405	13527	10000-30000	No	overweight	3	2	3	2	10	6	3	0	1.5	0	1.5	0	1.5	1.5	0	0	3	3	3	3	0	27	5.5	5.5	2.75	5.5	0	5.5	24.75	61.75	adequate
27	2	1	Secondary level or below	unemployed	161	70	25.5	16	1377	25385	10000-30000	No	overweight	2	4	2	2	10	3	6	0	1.5	3	3	3	1.5	3	0	0	0	1.5	3	1.5	0	30	2.75	0	5.5	2.75	5.5	5.5	22	62	excessive
29	2	1	University level	other	170	79	25.6	4	1298	24500	10000-30000	Yes	overweight	1	4	3	2	10	3	6	0	0	0	1.5	3	1.5	3	3	1.5	0	1.5	0	1.5	0	25.5	5.5	5.5	0	5.5	5.5	5.5	27.5	63	inadequate
32	2	1	University level	unemployed	170	74	25.6	20	1296	31310	>30000	No	overweight	3	4	2	1	10	6	6	3	3	3	1.5	0	0	0	0	0	3	1.5	0	3	0.5	30.5	2.75	0	5.5	0	5.5	5.5	19.25	59.75	excessive
30	2	1	Secondary level or below	unemployed	164	68.6	25.6	16	1269	6091	5000-10000	Yes	overweight	3	2	3	2	10	6	6	3	1.5	3	3	0	3	1.5	0	3	1.5	3	1.5	3	0.5	39.5	0	0	2.75	5.5	2.75	5.5	16.5	66	excessive
30	2	1	Secondary level or below	unemployed	164	68	25.6	16	1415	33602	>30000	No	overweight	3	2	3	2	10	3	0	3	1.5	0	1.5	3	1.5	3	0	3	0	0	0	3	0.5	23	2.75	5.5	5.5	5.5	0	5.5	24.75	57.75	excessive
41	2	2	Secondary level or below	freelance work	157	77.2	25.6	15	1306	17627	10000-30000	No	overweight	3	4	1	2	10	3	3	1.5	1.5	3	1.5	3	3	1.5	0	1.5	1.5	0	1.5	3	0	28.5	2.75	5.5	2.75	2.75	5.5	5.5	24.75	63.25	excessive
26	1	0	Secondary level or below	civil servant	165	70	25.7	14.4	1287	3797	<5000	No	overweight	3	2	3	2	10	0	6	3	0	3	3	3	1.5	1.5	3	0	3	1.5	0	0	1	29.5	2.75	5.5	5.5	2.75	2.75	5.5	24.75	64.25	excessive
31	1	1	University level	office clerk	163	68	25.7	8	1281	22171	10000-30000	No	overweight	2	4	3	1	10	3	6	1.5	1.5	1.5	3	0	3	3	3	3	3	1.5	3	0	0.5	36.5	0	0	2.75	0	5.5	5.5	13.75	60.25	adequate
28	1	0	University level	office clerk	158	65	25.7	20	1338	13959	10000-30000	No	overweight	3	4	1	2	10	6	3	1.5	1.5	1.5	0	3	1.5	0	1.5	1.5	0	3	0	1.5	1	26.5	2.75	5.5	5.5	5.5	5.5	0	24.75	61.25	excessive
29	2	1	Secondary level or below	civil servant	174	78	25.8	14.7	1438	22648	10000-30000	No	overweight	1	4	3	2	10	3	0	3	1.5	0	3	0	1.5	0	0	1.5	1.5	1.5	1.5	3	1	22	2.75	2.75	0	5.5	5.5	0	16.5	48.5	excessive
34	3	2	University level	professional and technical staff	163	73	25.8	6	1543	21207	10000-30000	No	overweight	3	2	3	2	10	6	3	3	3	0	0	1.5	0	3	1.5	0	1.5	1.5	3	1.5	0.5	29	2.75	0	5.5	0	0	5.5	13.75	52.75	inadequate
30	1	0	University level	office clerk	170	76	26	15.2	1269	25258	10000-30000	No	overweight	3	3	2	2	10	3	6	0	3	0	1.5	1.5	1.5	3	1.5	0	0	3	3	3	0	30	5.5	0	0	2.75	5.5	5.5	19.25	59.25	excessive
27	1	1	University level	office clerk	168	73.5	26	16.5	1245	26238	10000-30000	No	overweight	3	2	3	2	10	0	6	1.5	0	0	3	0	3	0	0	1.5	1.5	3	0	3	1	23.5	0	5.5	5.5	0	5.5	0	16.5	50	excessive
21	1	1	Secondary level or below	other	165	71	26	20	1310	18037	10000-30000	No	overweight	1	4	3	2	10	3	0	0	1.5	3	3	0	0	0	1.5	1.5	0	1.5	1.5	3	0	19.5	2.75	0	5.5	5.5	5.5	5.5	24.75	54.25	excessive
30	2	1	Secondary level or below	unemployed	163	71.6	26	12.4	1544	15585	10000-30000	No	overweight	2	4	3	1	10	0	3	0	1.5	1.5	0	0	3	1.5	1.5	0	1.5	3	1.5	0	0	18	2.75	5.5	5.5	0	5.5	5.5	24.75	52.75	excessive
32	1	1	College level	office clerk	163	70	26	10	1204	4913	<5000	No	overweight	3	3	2	2	10	0	6	1.5	1.5	1.5	0	1.5	1.5	0	0	1.5	1.5	3	3	3	0	25.5	5.5	5.5	2.75	0	5.5	5.5	24.75	60.25	adequate
32	3	2	University level	office clerk	158	72	26	6	1269	8302	5000-10000	No	overweight	3	2	3	2	10	3	0	1.5	1.5	0	3	1.5	0	0	0	1.5	3	3	1.5	0	1	20.5	2.75	2.75	2.75	5.5	5.5	0	19.25	49.75	inadequate
41	3	1	Secondary level or below	unemployed	157	85	26	10	1296	28968	10000-30000	No	overweight	3	2	3	2	10	3	6	1.5	0	1.5	1.5	1.5	3	0	0	0	1.5	0	1.5	0	0.5	21.5	0	5.5	5.5	0	0	5.5	16.5	48	adequate
30	2	1	Secondary level or below	unemployed	158	64	26.1	4	1381	25571	10000-30000	No	overweight	2	3	3	2	10	6	3	1.5	0	3	3	1.5	0	1.5	0	1.5	3	1.5	0	0	0.5	26	5.5	5.5	2.75	5.5	5.5	0	24.75	60.75	inadequate
23	1	1	College level	office clerk	175	55	26.2	22	1315	19591	10000-30000	No	overweight	3	3	2	2	10	0	6	1.5	3	0	1.5	3	0	0	3	3	1.5	3	1.5	3	0.5	30.5	2.75	5.5	5.5	2.75	5.5	0	22	62.5	excessive
21	2	1	Secondary level or below	office clerk	170	74	26.2	15	1329	27792	10000-30000	No	overweight	2	4	3	1	10	6	3	0	3	3	1.5	0	1.5	1.5	1.5	3	0	1.5	0	1.5	0.5	27.5	2.75	0	0	0	2.75	5.5	11	48.5	excessive
28	1	1	College level	office clerk	168	77	26.2	3	1201	31041	>30000	No	overweight	3	4	1	2	10	0	6	1.5	0	3	3	0	3	3	3	1.5	0	3	1.5	0	0	28.5	0	2.75	5.5	5.5	0	5.5	19.25	57.75	inadequate
25	1	1	College level	unemployed	155	80.4	26.2	19	1315	15717	10000-30000	No	overweight	3	4	1	2	10	6	0	3	1.5	3	0	3	1.5	3	0	3	1.5	3	1.5	3	0.5	33.5	0	2.75	5.5	5.5	5.5	5.5	24.75	68.25	excessive
33	2	1	College level	office clerk	165.5	76	26.3	20	1296	5562	5000-10000	No	overweight	3	3	3	1	10	3	6	0	0	1.5	0	0	0	1.5	0	3	1.5	3	3	3	0.5	26	2.75	0	5.5	5.5	5.5	5.5	24.75	60.75	excessive
39	3	2	University level	other	165	67.8	26.4	20	1447	25302	10000-30000	No	overweight	3	3	3	1	10	0	0	0	0	3	3	1.5	3	3	0	3	3	0	0	0	0.5	20	2.75	5.5	0	5.5	5.5	5.5	24.75	54.75	excessive
48	4	1	Secondary level or below	unemployed	158	66	26.4	13	1322	15895	10000-30000	No	overweight	3	3	3	1	10	3	0	1.5	1.5	0	0	1.5	0	1.5	1.5	1.5	0	0	3	3	0.5	18.5	2.75	5.5	5.5	0	5.5	5.5	24.75	53.25	excessive
34	3	1	Graduate level or above	other	165	72.5	26.6	13.7	1250	13799	10000-30000	No	overweight	3	3	2	2	10	3	3	3	1.5	1.5	1.5	1.5	0	0	0	0	1.5	3	1.5	1.5	0.5	23	5.5	2.75	0	2.75	5.5	5.5	22	55	excessive
37	8	3	Secondary level or below	worker	162	60	26.7	25	1606	18041	10000-30000	No	overweight	3	2	3	2	10	0	3	0	3	1.5	0	1.5	0	1.5	0	1.5	3	1.5	3	3	1	23.5	5.5	0	2.75	5.5	0	5.5	19.25	52.75	excessive
32	2	2	College level	other	157	65	26.8	7	1421	13787	10000-30000	No	overweight	3	4	2	2	11	6	0	0	3	0	1.5	3	1.5	1.5	0	0	0	3	3	1.5	0.5	24.5	5.5	0	5.5	2.75	5.5	5.5	24.75	60.25	adequate
33	2	2	College level	worker	168	76	26.9	5	1320	7652	5000-10000	No	overweight	1	4	3	2	10	6	6	1.5	0	3	0	3	1.5	0	0	0	3	3	3	0	1	31	5.5	5.5	0	5.5	5.5	0	22	63	inadequate
38	4	1	University level	freelance work	166	75.5	26.9	15	1330	23006	10000-30000	No	overweight	1	4	3	2	10	6	6	0	0	3	0	3	3	1.5	0	1.5	1.5	1.5	0	3	1	31	5.5	0	5.5	2.75	0	5.5	19.25	60.25	excessive
38	4	1	College level	other	166	75	26.9	13.1	1310	26634	10000-30000	No	overweight	2	4	2	2	10	3	6	1.5	3	1.5	3	1.5	0	0	1.5	0	1.5	3	3	3	0	31.5	0	2.75	5.5	0	5.5	5.5	19.25	60.75	excessive
36	1	1	College level	Enterprise administrator	162	70	26.9	15	1248	23701	10000-30000	No	overweight	2	3	3	2	10	6	6	1.5	3	3	3	0	1.5	3	0	1.5	3	0	0	1.5	1	34	5.5	5.5	0	2.75	5.5	5.5	24.75	68.75	excessive
31	3	2	Secondary level or below	professional and technical staff	163	81	27	11	1362	25626	10000-30000	Yes	overweight	3	2	3	2	10	6	3	1.5	1.5	3	3	0	1.5	3	3	0	0	0	1.5	3	0	30	0	2.75	5.5	5.5	5.5	5.5	24.75	64.75	adequate
33	2	2	University level	professional and technical staff	160	77	27	9	1306	19298	10000-30000	No	overweight	2	3	3	2	10	0	3	1.5	3	3	0	1.5	0	3	0	0	3	3	3	3	0	27	0	2.75	5.5	2.75	5.5	5.5	22	59	adequate
33	2	1	University level	professional and technical staff	160	77	27	9	1360	20340	10000-30000	No	overweight	2	3	3	2	10	6	3	0	1.5	1.5	1.5	0	0	0	0	1.5	0	1.5	3	3	0.5	23	5.5	0	5.5	5.5	0	5.5	22	55	adequate
41	3	2	Secondary level or below	other	158	65	27	10	1353	12753	10000-30000	No	overweight	3	2	3	2	10	6	3	1.5	1.5	1.5	0	1.5	1.5	1.5	1.5	3	1.5	0	1.5	3	0	28.5	2.75	2.75	2.75	5.5	5.5	5.5	24.75	63.25	adequate
26	1	0	College level	other	162	71	27.1	13	1381	5897	5000-10000	No	overweight	1	4	2	2	9	3	6	3	0	3	1.5	3	0	3	1.5	3	1.5	3	3	0	0.5	35	0	0	2.75	2.75	2.75	5.5	13.75	57.75	excessive
33	1	0	Graduate level or above	unemployed	158	67.6	27.1	15	1309	6219	5000-10000	No	overweight	2	3	3	2	10	6	3	1.5	3	3	1.5	3	1.5	0	3	1.5	3	0	0	3	0	33	5.5	5.5	2.75	2.75	0	5.5	22	65	excessive
33	2	1	College level	unemployed	163	80.6	27.2	7	1642	32537	>30000	No	overweight	3	4	3	0	10	3	3	3	1.5	1.5	1.5	3	3	0	1.5	0	3	0	3	1.5	0	28.5	2.75	0	5.5	5.5	5.5	5.5	24.75	63.25	adequate
25	1	0	Secondary level or below	other	165	57.5	27.3	13.3	1572	8208	5000-10000	No	overweight	2	3	3	2	10	3	3	0	0	1.5	1.5	1.5	1.5	0	3	1.5	1.5	0	0	0	1	19	0	5.5	0	5.5	5.5	5.5	22	51	excessive
41	6	1	Secondary level or below	office clerk	160	78.3	27.3	15	1445	27756	10000-30000	No	overweight	3	2	3	2	10	6	0	3	0	3	1.5	1.5	3	1.5	1.5	0	0	3	1.5	1.5	0.5	27.5	2.75	2.75	2.75	5.5	5.5	5.5	24.75	62.25	excessive
30	3	1	College level	unemployed	162	79	27.4	8	1427	6886	5000-10000	No	overweight	3	3	2	2	10	3	3	3	3	1.5	1.5	1.5	0	1.5	0	1.5	3	0	1.5	1.5	1	26.5	5.5	5.5	5.5	2.75	5.5	0	24.75	61.25	adequate
33	3	0	University level	other	172	63	27.5	7.5	1325	17299	10000-30000	Yes	overweight	3	3	2	2	10	0	0	0	3	3	0	0	0	3	0	0	0	3	1.5	0	0.5	14	0	5.5	5.5	2.75	5.5	5.5	24.75	48.75	adequate
33	4	1	College level	professional and technical staff	155	64	27.5	15	1132	12359	10000-30000	No	overweight	3	3	2	2	10	0	6	3	0	1.5	3	0	0	3	1.5	0	3	0	0	0	1	22	5.5	2.75	5.5	5.5	0	5.5	24.75	56.75	excessive
35	3	2	Graduate level or above	professional and technical staff	162	72.4	27.6	13.5	1512	28397	10000-30000	No	overweight	1	4	3	2	10	6	0	3	0	3	0	1.5	0	1.5	1.5	0	0	1.5	3	3	0	24	5.5	5.5	5.5	2.75	5.5	0	24.75	58.75	excessive
31	3	2	Secondary level or below	office clerk	165	75	28	10	1284	18115	10000-30000	No	overweight	3	2	3	2	10	6	3	0	1.5	1.5	0	1.5	1.5	3	1.5	0	1.5	0	3	1.5	1	26.5	2.75	2.75	5.5	2.75	5.5	5.5	24.75	61.25	excessive
23	2	0	Graduate level or above	freelance work	158	77.5	28	13.4	1362	9921	5000-10000	No	overweight	3	2	3	2	10	6	0	0	0	0	3	1.5	0	0	0	3	1.5	3	1.5	1.5	1	22	2.75	5.5	2.75	2.75	5.5	5.5	24.75	56.75	excessive
35	2	1	Secondary level or below	unemployed	158	72.1	28	13	1630	13581	10000-30000	No	overweight	3	3	2	2	10	3	3	1.5	0	0	0	0	3	3	0	3	1.5	0	3	1.5	1	23.5	0	2.75	5.5	5.5	5.5	5.5	24.75	58.25	excessive
38	1	0	Secondary level or below	freelance work	166	77	28.1	3	1329	26647	10000-30000	No	overweight	3	2	3	2	10	6	0	3	3	3	0	1.5	3	1.5	3	0	1.5	0	3	1.5	1	31	0	5.5	2.75	5.5	5.5	5.5	24.75	65.75	inadequate
31	3	1	University level	office clerk	165	78	28.1	5	1288	3136	<5000	No	overweight	2	4	3	1	10	3	3	1.5	0	0	3	0	3	1.5	3	3	0	1.5	3	1.5	1	28	5.5	5.5	2.75	5.5	0	5.5	24.75	62.75	adequate
27	2	1	University level	office clerk	164	75	28.2	4	1295	13102	10000-30000	No	overweight	3	2	3	2	10	6	3	0	0	3	0	0	1.5	0	1.5	1.5	0	3	3	1.5	0	24	2.75	5.5	2.75	2.75	5.5	5.5	24.75	58.75	inadequate
33	3	1	Secondary level or below	unemployed	163	75	28.2	13.2	1241	30690	>30000	Yes	overweight	3	3	3	2	11	3	0	0	0	3	3	1.5	1.5	1.5	0	0	0	0	3	0	0	16.5	5.5	2.75	5.5	2.75	0	5.5	22	49.5	excessive
34	3	1	College level	freelance work	150	63.5	28.2	14.8	1311	18186	10000-30000	No	overweight	3	2	3	2	10	3	6	3	0	1.5	1.5	0	1.5	1.5	0	1.5	1.5	0	0	0	0.5	21.5	0	0	2.75	5.5	5.5	5.5	19.25	50.75	excessive
38	3	1	College level	office clerk	158	69	28.3	10	1348	27600	10000-30000	No	overweight	1	4	3	2	10	3	6	0	1.5	0	3	1.5	3	3	0	3	1.5	3	3	0	1	32.5	0	5.5	2.75	5.5	5.5	0	19.25	61.75	excessive
28	2	1	Graduate level or above	civil servant	155	68	28.3	15	1184	18403	10000-30000	No	overweight	3	4	3	0	10	3	6	1.5	1.5	3	3	3	1.5	0	1.5	1.5	0	1.5	1.5	3	0	31.5	2.75	2.75	5.5	2.75	5.5	5.5	24.75	66.25	excessive
28	2	1	College level	other	168	82	28.5	15	1150	11467	10000-30000	No	overweight	2	4	3	1	10	0	6	0	3	1.5	3	3	0	1.5	1.5	3	0	3	1.5	0	1	28	0	5.5	2.75	5.5	5.5	5.5	24.75	62.75	excessive
33	1	1	College level	other	160	74	28.5	15	1208	20582	10000-30000	Yes	overweight	3	3	2	2	10	3	0	3	0	1.5	3	3	0	0	0	3	1.5	1.5	0	0	1	20.5	5.5	5.5	5.5	2.75	5.5	0	24.75	55.25	excessive
26	1	0	University level	farmer	163	77	28.6	13.3	1230	26840	10000-30000	No	overweight	1	4	3	2	10	6	6	3	1.5	3	3	1.5	3	3	1.5	1.5	1.5	1.5	0	1.5	0.5	38	0	0	2.75	5.5	0	5.5	13.75	61.75	excessive
29	1	0	College level	professional and technical staff	162	75	28.6	12.9	1382	3755	<5000	No	overweight	3	2	3	2	10	0	6	0	0	0	0	0	0	1.5	0	3	3	1.5	0	0	0.5	15.5	5.5	2.75	2.75	2.75	5.5	5.5	24.75	50.25	excessive
28	2	1	Graduate level or above	professional and technical staff	172	85	28.7	15	1176	9021	5000-10000	No	overweight	3	3	3	1	10	0	3	1.5	3	3	1.5	3	3	0	3	3	1.5	3	3	0	0	31.5	5.5	0	5.5	5.5	2.75	5.5	24.75	66.25	excessive
28	3	0	Graduate level or above	office clerk	172	80.1	28.7	12.8	1348	12845	10000-30000	Yes	overweight	3	3	3	1	10	0	3	1.5	3	0	3	1.5	1.5	1.5	1.5	1.5	0	3	1.5	3	0.5	26	2.75	5.5	5.5	5.5	5.5	0	24.75	60.75	excessive
27	2	1	University level	office clerk	168	84.5	28.9	13.1	1218	15372	10000-30000	No	overweight	1	4	3	2	10	6	3	1.5	0	3	3	1.5	1.5	3	3	1.5	1.5	3	1.5	0	0.5	33.5	5.5	2.75	5.5	0	5.5	5.5	24.75	68.25	excessive
30	2	2	College level	office clerk	165	81	28.9	15.4	1184	22318	10000-30000	No	overweight	3	2	3	2	10	6	3	3	1.5	1.5	0	1.5	1.5	1.5	0	3	0	3	1.5	3	0	30	5.5	5.5	5.5	0	5.5	0	22	62	excessive
26	1	0	Secondary level or below	freelance work	161	75	28.9	13	1532	11622	10000-30000	No	overweight	3	2	3	2	10	6	6	1.5	0	0	0	3	3	1.5	1.5	0	0	1.5	0	0	0	24	5.5	2.75	2.75	2.75	5.5	5.5	24.75	58.75	excessive
29	1	1	University level	office clerk	161	74.1	28.9	15	1242	14490	10000-30000	No	overweight	3	4	1	2	10	3	6	3	0	3	1.5	1.5	1.5	1.5	0	1.5	1.5	0	3	1.5	0.5	29	0	5.5	2.75	5.5	5.5	5.5	24.75	63.75	excessive
33	4	2	Secondary level or below	unemployed	160	75	28.9	10	1502	31802	>30000	No	overweight	2	4	2	2	10	6	3	3	1.5	0	3	3	3	1.5	3	1.5	3	3	1.5	1.5	1	38.5	2.75	5.5	5.5	5.5	0	5.5	24.75	73.25	excessive
34	1	1	University level	office clerk	168	72	29	15	1345	18914	10000-30000	No	overweight	3	4	2	1	10	3	6	0	0	3	3	3	3	1.5	1.5	1.5	0	0	1.5	3	1	31	5.5	5.5	0	2.75	5.5	5.5	24.75	65.75	excessive
37	4	2	College level	other	166.5	92.6	29	12.5	1290	33053	>30000	No	overweight	3	3	3	1	10	6	0	1.5	0	1.5	3	0	1.5	1.5	1.5	0	0	0	0	3	0.5	20	2.75	5.5	2.75	2.75	5.5	5.5	24.75	54.75	excessive
33	1	0	Secondary level or below	Enterprise administrator	163	78	29	13.4	1578	28378	10000-30000	No	overweight	3	2	3	2	10	6	0	3	1.5	1.5	3	1.5	0	3	1.5	1.5	0	0	3	0	1	26.5	5.5	0	2.75	5.5	0	5.5	19.25	55.75	excessive
38	3	1	Secondary level or below	worker	168	90	29.1	8	1514	25619	10000-30000	No	overweight	1	4	3	2	10	0	6	3	3	3	0	3	0	3	3	1.5	0	3	0	0	0	28.5	5.5	2.75	0	5.5	5.5	5.5	24.75	63.25	adequate
35	2	0	Graduate level or above	other	154	69	29.1	13.6	1281	34055	>30000	No	overweight	3	3	2	2	10	0	0	3	1.5	3	3	3	0	1.5	0	1.5	1.5	1.5	1.5	0	0.5	21.5	2.75	2.75	2.75	5.5	5.5	5.5	24.75	56.25	excessive
32	1	1	University level	office clerk	162	77	29.3	18	1378	3623	<5000	No	overweight	3	4	2	1	10	0	0	1.5	3	1.5	3	3	3	0	1.5	0	3	0	0	1.5	0.5	21.5	5.5	5.5	2.75	5.5	5.5	0	24.75	56.25	excessive
39	3	2	Secondary level or below	office clerk	160	84	29.3	9.5	1124	16824	10000-30000	No	overweight	3	1	3	2	9	0	3	3	3	3	0	1.5	1.5	0	3	1.5	3	1.5	3	0	1	28	0	5.5	5.5	2.75	2.75	0	16.5	53.5	excessive
44	4	2	Secondary level or below	unemployed	160	75	29.3	13.6	1484	34785	>30000	No	overweight	2	4	2	2	10	0	3	3	1.5	1.5	3	1.5	3	0	0	3	0	1.5	1.5	0	1	23.5	2.75	5.5	2.75	2.75	5.5	5.5	24.75	58.25	excessive
27	1	1	College level	professional and technical staff	160	75	29.3	26	1427	31651	>30000	No	overweight	3	4	2	1	10	6	3	0	0	1.5	3	3	1.5	1.5	1.5	1.5	3	1.5	0	3	0.5	30.5	2.75	0	5.5	5.5	5.5	5.5	24.75	65.25	excessive
34	2	1	University level	unemployed	160	75	29.3	13.9	1027	4447	<5000	No	overweight	3	4	1	2	10	0	6	3	0	0	3	0	1.5	0	3	0	3	3	3	0	0	25.5	5.5	2.75	5.5	5.5	0	5.5	24.75	60.25	excessive
40	2	2	University level	office clerk	160	75	29.3	7.5	1228	16634	10000-30000	No	overweight	2	4	3	1	10	6	6	3	3	0	3	3	1.5	1.5	1.5	0	0	1.5	3	1.5	0.5	35	5.5	5.5	5.5	0	5.5	0	22	67	adequate
32	2	1	University level	freelance work	157	75	29.3	13.7	1181	25502	10000-30000	No	overweight	3	3	2	2	10	6	0	3	0	3	1.5	3	1.5	0	0	1.5	3	1.5	3	3	0	30	5.5	2.75	2.75	2.75	5.5	5.5	24.75	64.75	excessive
36	3	1	Secondary level or below	professional and technical staff	167	78	29.4	13.3	1230	12680	10000-30000	No	overweight	1	4	3	2	10	3	0	0	3	3	1.5	3	1.5	3	3	3	0	1.5	0	3	0	28.5	2.75	2.75	5.5	2.75	5.5	5.5	24.75	63.25	excessive
33	2	2	University level	office clerk	165	95	29.4	15	1050	18949	10000-30000	Yes	overweight	1	4	3	2	10	0	6	3	1.5	0	1.5	0	0	3	1.5	1.5	0	0	1.5	0	0.5	20	5.5	2.75	5.5	0	5.5	5.5	24.75	54.75	excessive
27	3	2	College level	unemployed	165	92.1	29.4	12.5	1388	12987	10000-30000	No	overweight	3	3	2	2	10	3	6	3	3	1.5	1.5	3	1.5	1.5	1.5	0	0	3	0	3	0	31.5	2.75	5.5	2.75	2.75	5.5	5.5	24.75	66.25	excessive
33	2	0	University level	professional and technical staff	164	79	29.4	15	1268	17006	10000-30000	No	overweight	1	4	3	2	10	0	3	0	0	0	0	0	0	0	1.5	0	0	0	0	0	0.5	5	2.75	5.5	5.5	0	5.5	5.5	24.75	39.75	excessive
27	2	2	Secondary level or below	office clerk	174	90	29.7	10	1294	32870	>30000	No	overweight	2	4	2	2	10	6	6	0	1.5	0	3	3	1.5	0	3	3	3	0	0	1.5	1	32.5	2.75	0	2.75	2.75	5.5	5.5	19.25	61.75	excessive
26	1	0	College level	office clerk	165	72	30	15	1203	9356	5000-10000	No	obese	1	4	3	2	10	6	0	3	0	3	3	0	0	1.5	1.5	3	1.5	0	3	1.5	0.5	27.5	5.5	2.75	5.5	5.5	0	5.5	24.75	62.25	excessive
26	2	1	University level	professional and technical staff	167	80	30.1	12.6	1688	14218	10000-30000	No	obese	3	4	1	2	10	3	3	0	0	0	3	0	1.5	0	1.5	1.5	0	3	1.5	3	0.5	21.5	0	2.75	5.5	5.5	5.5	5.5	24.75	56.25	excessive
28	1	0	University level	freelance work	163	80	30.1	12	1449	4162	<5000	No	obese	2	3	3	2	10	3	0	1.5	3	3	3	1.5	1.5	1.5	3	1.5	3	3	1.5	1.5	0.5	32	5.5	5.5	2.75	2.75	0	5.5	22	64	excessive
37	2	1	Secondary level or below	individual household	162	79	30.1	20	1204	11962	10000-30000	No	obese	3	4	1	2	10	3	6	3	3	3	0	1.5	0	0	1.5	3	1.5	3	0	3	0.5	32	5.5	2.75	2.75	5.5	0	5.5	22	64	excessive
33	3	2	College level	individual household	155	72.5	30.2	5	1512	23435	10000-30000	No	obese	3	4	3	0	10	6	3	1.5	3	0	1.5	0	0	0	1.5	3	1.5	0	1.5	3	1	26.5	0	2.75	5.5	5.5	5.5	5.5	24.75	61.25	adequate
34	1	0	College level	office clerk	170	95.4	30.3	13.3	1225	20098	10000-30000	No	obese	3	2	3	2	10	3	3	3	1.5	0	3	1.5	1.5	0	1.5	3	0	1.5	3	0	0.5	26	5.5	0	5.5	2.75	5.5	5.5	24.75	60.75	excessive
36	1	1	College level	unemployed	170	88	30.4	16	1382	14605	10000-30000	Yes	obese	3	2	3	2	10	0	6	0	3	0	1.5	1.5	3	1.5	0	1.5	0	0	1.5	3	1	23.5	5.5	5.5	2.75	5.5	0	0	19.25	52.75	excessive
40	5	1	Secondary level or below	unemployed	155	73	30.4	5	1218	16928	10000-30000	No	obese	1	4	3	2	10	6	6	0	3	0	3	3	1.5	1.5	1.5	3	0	3	1.5	3	1	37	2.75	0	2.75	5.5	0	0	11	57.5	adequate
28	1	1	University level	office clerk	168	86.2	30.5	10	1279	33752	>30000	No	obese	2	3	3	2	10	3	3	0	3	0	3	1.5	3	3	0	3	0	1.5	1.5	1.5	1	28	5.5	2.75	2.75	2.75	5.5	5.5	24.75	62.75	excessive
36	1	1	University level	other	164	73	30.5	2	1517	21176	10000-30000	No	obese	3	4	3	0	10	6	6	1.5	3	1.5	1.5	3	0	3	0	0	1.5	1.5	0	3	0	31.5	2.75	5.5	5.5	5.5	5.5	0	24.75	66.25	inadequate
33	3	2	College level	worker	168	87	30.8	6	1338	21987	10000-30000	No	obese	1	4	3	2	10	0	3	1.5	0	0	0	3	3	0	1.5	1.5	1.5	3	3	3	0	24	0	5.5	5.5	2.75	0	5.5	19.25	53.25	adequate
33	2	1	University level	worker	168	86.9	30.8	13.5	1322	26605	10000-30000	No	obese	1	4	3	2	10	3	0	0	0	1.5	0	0	0	0	3	3	1.5	0	0	3	0.5	15.5	5.5	5.5	5.5	2.75	0	5.5	24.75	50.25	excessive
38	2	0	Graduate level or above	civil servant	168	86.8	30.8	13.8	1405	20591	10000-30000	No	obese	3	4	2	1	10	0	6	0	0	3	1.5	0	1.5	0	1.5	1.5	3	0	1.5	0	1	20.5	5.5	2.75	0	5.5	5.5	5.5	24.75	55.25	excessive
37	1	1	University level	office clerk	163	82	30.9	5	1413	13903	10000-30000	No	obese	2	4	2	2	10	3	3	0	3	0	1.5	3	3	3	1.5	0	0	1.5	1.5	3	0.5	27.5	5.5	5.5	5.5	2.75	0	5.5	24.75	62.25	adequate
35	3	1	University level	unemployed	160	77	30.9	4.7	1386	18440	10000-30000	Yes	obese	3	2	3	2	10	0	3	3	1.5	1.5	3	1.5	0	1.5	3	3	0	1.5	1.5	0	0	24	0	5.5	0	5.5	5.5	5.5	22	56	inadequate
28	1	1	University level	office clerk	164	83.5	31	14	1322	33235	>30000	No	obese	2	3	3	2	10	6	3	3	1.5	0	1.5	3	0	0	1.5	0	0	3	3	0	0	25.5	0	2.75	2.75	0	5.5	5.5	16.5	52	excessive
28	1	0	College level	unemployed	160	88	31.2	13	1381	10997	10000-30000	No	obese	2	4	3	1	10	0	0	3	1.5	1.5	1.5	0	3	3	0	3	0	3	1.5	0	1	22	0	5.5	2.75	5.5	5.5	5.5	24.75	56.75	excessive
38	2	2	Graduate level or above	office clerk	155	75	31.2	15	1306	26563	10000-30000	No	obese	2	4	3	2	11	0	0	0	3	1.5	0	1.5	3	1.5	3	1.5	3	3	1.5	3	1	26.5	5.5	5.5	2.75	5.5	5.5	0	24.75	62.25	excessive
28	1	0	University level	office clerk	154	44	31.2	13	1448	26306	10000-30000	No	obese	3	4	1	2	10	0	6	0	0	3	0	3	3	3	0	1.5	3	1.5	1.5	1.5	0.5	27.5	2.75	2.75	2.75	5.5	5.5	5.5	24.75	62.25	excessive
31	4	1	Graduate level or above	professional and technical staff	152	72	31.2	13.8	1296	21676	10000-30000	No	obese	3	4	1	2	10	6	3	3	0	3	3	3	0	3	3	0	1.5	1.5	3	3	0	36	0	5.5	5.5	5.5	5.5	0	22	68	excessive
33	1	1	University level	civil servant	168	95.1	31.5	11	1284	25203	10000-30000	No	obese	2	4	3	1	10	6	3	0	3	3	1.5	0	1.5	1.5	1.5	3	0	1.5	0	1.5	0.5	27.5	2.75	0	0	0	2.75	5.5	11	48.5	excessive
31	2	1	College level	office clerk	165	74	31.6	15	1490	9273	5000-10000	No	obese	2	4	2	2	10	0	6	3	1.5	3	3	1.5	0	3	1.5	0	3	0	0	0	1	26.5	2.75	0	0	0	5.5	0	8.25	44.75	excessive
32	2	1	Graduate level or above	civil servant	173	95.5	31.9	13.5	1329	10599	10000-30000	No	obese	1	4	3	2	10	6	6	0	3	0	3	1.5	0	1.5	3	0	1.5	3	1.5	1.5	1	32.5	2.75	0	2.75	2.75	0	5.5	13.75	54.25	excessive
30	2	0	Graduate level or above	professional and technical staff	168	90	31.9	12.8	1417	29277	10000-30000	No	obese	3	4	1	2	10	0	0	1.5	0	3	3	1.5	0	0	3	3	1.5	0	0	1.5	0.5	18.5	5.5	5.5	5.5	2.75	0	0	19.25	47.75	excessive
27	3	3	Secondary level or below	other	163	80	32	8	1257	22805	10000-30000	No	obese	3	2	3	2	10	3	0	0	3	0	3	1.5	3	0	1.5	1.5	0	3	1.5	3	1	25	5.5	5.5	2.75	0	5.5	5.5	24.75	59.75	adequate
31	1	0	College level	office clerk	158	80.5	32	4	1350	13146	10000-30000	Yes	obese	1	4	3	2	10	3	6	3	0	1.5	0	1.5	1.5	3	1.5	0	3	3	1.5	0	0	28.5	2.75	2.75	0	2.75	5.5	5.5	19.25	63.25	inadequate
28	1	0	College level	professional and technical staff	158	74	32	5	1508	14491	10000-30000	No	obese	2	4	2	2	10	6	3	1.5	0	1.5	3	1.5	1.5	3	0	1.5	0	0	0	1.5	0	24	5.5	5.5	2.75	5.5	5.5	0	24.75	58.75	adequate
32	2	1	Secondary level or below	individual household	160	45	32.4	11	1503	8021	5000-10000	No	obese	3	4	1	2	10	3	0	3	0	1.5	0	1.5	0	3	1.5	0	0	1.5	3	3	0	21	5.5	2.75	0	5.5	5.5	5.5	24.75	55.75	excessive
27	1	0	College level	office clerk	165	88.5	32.5	13.7	1201	17165	10000-30000	No	obese	2	4	3	2	11	6	6	1.5	0	1.5	0	3	1.5	1.5	0	0	3	1.5	1.5	3	0	30	5.5	5.5	0	2.75	5.5	5.5	24.75	65.75	excessive
37	2	1	University level	office clerk	165	62	32.6	7	1663	3307	<5000	No	obese	2	3	3	2	10	0	6	3	3	0	3	0	0	0	1.5	0	3	0	0	1.5	0.5	21.5	5.5	0	5.5	2.75	5.5	5.5	24.75	56.25	adequate
28	3	2	College level	office clerk	160	58	32.7	20	1583	15464	10000-30000	No	obese	3	1	3	2	9	6	6	3	1.5	0	1.5	0	0	0	3	0	0	1.5	3	0	0	25.5	0	2.75	5.5	5.5	0	5.5	19.25	53.75	excessive
26	2	2	College level	other	168	53	32.8	13	1473	16097	10000-30000	No	obese	3	3	3	1	10	0	6	1.5	0	0	3	1.5	3	3	1.5	1.5	3	1.5	3	0	0.5	29	2.75	0	5.5	0	5.5	0	13.75	52.75	excessive
26	1	1	University level	professional and technical staff	158	82	32.8	27	1334	4241	<5000	Yes	obese	3	3	2	2	10	0	6	0	3	3	1.5	3	1.5	3	0	0	1.5	0	3	3	1	29.5	2.75	5.5	5.5	5.5	0	5.5	24.75	64.25	excessive
35	4	2	Secondary level or below	unemployed	153	77	32.9	9.5	1350	25564	10000-30000	No	obese	2	4	3	1	10	0	6	3	0	0	0	3	3	1.5	0	0	0	1.5	3	1.5	0	22.5	5.5	5.5	5.5	2.75	0	5.5	24.75	57.25	excessive
32	2	0	Graduate level or above	professional and technical staff	166	83	33.2	15	1391	12797	10000-30000	No	obese	3	3	2	2	10	0	6	3	3	3	0	0	1.5	0	0	0	0	0	1.5	0	0.5	18.5	2.75	5.5	5.5	5.5	0	5.5	24.75	53.25	excessive
37	4	1	Graduate level or above	other	173	101.8	33.4	13.7	1363	26071	10000-30000	No	obese	3	3	2	2	10	0	6	1.5	3	0	1.5	1.5	0	1.5	0	0	3	3	3	1.5	1	26.5	5.5	2.75	5.5	5.5	5.5	0	24.75	61.25	excessive
29	5	1	Secondary level or below	freelance work	164	70	33.6	7	1472	29752	10000-30000	No	obese	3	2	3	2	10	3	3	3	1.5	1.5	0	1.5	0	3	3	0	3	1.5	1.5	1.5	0.5	27.5	2.75	5.5	5.5	5.5	0	2.75	22	59.5	adequate
36	3	2	Secondary level or below	professional and technical staff	164	90	33.8	5	1292	17447	10000-30000	No	obese	3	2	3	2	10	3	3	3	3	3	0	1.5	0	1.5	1.5	3	1.5	3	3	3	1	34	5.5	5.5	2.75	0	5.5	5.5	24.75	68.75	adequate
46	4	2	Secondary level or below	farmer	160	86	34	15	1372	27423	10000-30000	No	obese	3	4	2	1	10	6	0	0	0	0	3	3	1.5	3	0	1.5	3	0	0	0	1	22	0	5.5	2.75	5.5	5.5	5.5	24.75	56.75	excessive
40	4	2	Secondary level or below	unemployed	162	88	34.1	15	1271	34802	>30000	No	obese	2	3	3	2	10	3	6	0	1.5	3	3	3	0	0	3	0	3	3	1.5	1.5	1	32.5	2.75	0	5.5	5.5	5.5	5.5	24.75	67.25	excessive
35	2	1	University level	office clerk	170	100	34.6	14	1210	33117	>30000	No	obese	1	4	3	2	10	3	3	1.5	0	1.5	1.5	3	0	3	3	0	3	1.5	3	0	0.5	27.5	0	5.5	2.75	5.5	5.5	5.5	24.75	62.25	excessive
37	5	1	College level	other	168	68	34.7	22	1368	11286	10000-30000	No	obese	3	2	3	2	10	0	3	3	1.5	1.5	1.5	1.5	0	1.5	3	0	3	1.5	1.5	3	1	26.5	5.5	2.75	0	5.5	5.5	5.5	24.75	61.25	excessive
33	1	0	Graduate level or above	other	167	97	34.8	12.2	1287	28332	10000-30000	No	obese	1	4	3	2	10	3	0	3	0	0	3	1.5	0	0	3	1.5	1.5	3	0	3	0.5	23	5.5	2.75	2.75	0	5.5	5.5	22	55	excessive
32	1	0	Secondary level or below	individual household	165	95	34.9	15.3	1166	11736	10000-30000	No	obese	2	4	3	1	10	6	6	1.5	3	0	3	1.5	3	0	3	0	0	1.5	0	3	1	32.5	5.5	0	5.5	0	5.5	0	16.5	59	excessive
30	2	0	Secondary level or below	office clerk	168	98	35.1	10	1301	7863	5000-10000	No	obese	3	2	3	2	10	3	6	3	0	1.5	1.5	1.5	3	1.5	1.5	1.5	3	3	1.5	3	0.5	35	0	5.5	0	2.75	0	0	8.25	53.25	excessive
27	1	1	University level	office clerk	164	95	35.3	6	1472	8272	5000-10000	No	obese	3	4	3	0	10	0	0	3	1.5	1.5	1.5	0	0	3	3	1.5	0	1.5	3	3	0	22.5	2.75	0	5.5	5.5	0	5.5	19.25	51.75	adequate
32	1	1	University level	other	161	86	36.3	12	1156	3469	<5000	Yes	obese	2	4	3	1	10	3	3	0	0	0	1.5	3	1.5	1.5	1.5	3	0	3	3	1.5	1	26.5	2.75	2.75	5.5	5.5	0	0	16.5	53	excessive
33	1	0	Graduate level or above	professional and technical staff	169	62	36.7	13	1326	20813	10000-30000	No	obese	3	2	3	2	10	3	0	3	0	1.5	0	3	3	1.5	3	3	3	1.5	1.5	3	1	31	5.5	2.75	2.75	0	0	0	11	52	excessive
36	4	2	Secondary level or below	unemployed	165	100	36.7	10	1351	19363	10000-30000	No	obese	3	2	3	2	10	3	6	1.5	0	1.5	0	1.5	0	3	3	0	0	1.5	0	1.5	0	22.5	5.5	5.5	5.5	2.75	0	5.5	24.75	57.25	excessive
35	3	1	Secondary level or below	farmer	168	109	37.6	10	1439	28484	10000-30000	No	obese	2	3	3	2	10	0	6	0	3	1.5	0	3	1.5	3	1.5	0	1.5	0	1.5	0	1	23.5	0	5.5	0	0	5.5	5.5	16.5	50	excessive
24	2	2	College level	unemployed	162	51.5	37.9	23.5	1190	31305	>30000	No	obese	2	4	2	2	10	3	3	1.5	3	0	0	1.5	0	3	3	3	0	1.5	3	3	0	28.5	2.75	0	2.75	2.75	5.5	5.5	19.25	57.75	excessive
30	2	1	Secondary level or below	other	160	98	39.3	13.1	1308	21728	10000-30000	No	obese	3	2	3	2	10	0	6	0	0	3	3	0	1.5	3	1.5	1.5	3	3	3	1.5	0.5	30.5	0	2.75	5.5	5.5	5.5	0	19.25	59.75	excessive
